# Supplementary material for: Experimental Validation of an Immune Cell Infiltration Signature in Psoriasis: Translating Computational Modeling to In Vivo Efficacy
Source: J Clin Lab Anal. 2026 Mar 19;40(8):e70203. doi: 10.1002/jcla.70203 (PMC13107425; doi:10.1002/jcla.70203)
Supplement: Supplementary file 2 — Table S1: Baseline information regarding the selected datasets. [file JCLA-40-e70203-s001.xlsx]

## Sheet: Sheet1
Supplementary Table S1. Baseline information regarding the selected datasets
GEO datasets	GSE106992	GSE117239	GSE117468	GSE13355	GSE14905	GSE226244	GSE30999	GSE34248	GSE41662	GSE53552	GSE78097
Disease	Psoriasis	Psoriasis	Psoriasis	Psoriasis	Psoriasis	Psoriasis	Psoriasis	Psoriasis	Psoriasis	Psoriasis	Psoriasis
Platform	GPL570	GPL570	GPL570	GPL570	GPL570	GPL570	GPL570	GPL570	GPL570	GPL570	GPL570
Sample type	Microarray	Microarray	Microarray	Microarray	Microarray	Microarray	Microarray	Microarray	Microarray	Microarray	Microarray
Sample species	Homo sapiens	Homo sapiens	Homo sapiens	Homo sapiens	Homo sapiens	Homo sapiens	Homo sapiens	Homo sapiens	Homo sapiens	Homo sapiens	Homo sapiens
Sample source	Skin tissue	Skin tissue	Skin tissue	Skin tissue	Skin tissue	Skin tissue	Skin tissue	Skin tissue	Skin tissue	Skin tissue	Skin tissue
Disease status	Untreated	Untreated	Untreated	Untreated	Untreated	Untreated	Untreated	Untreated	Untreated	Untreated	Untreated
N	134	167	256	180	82	69	170	28	48	49	33
Group
Non-lesional	67	84	128	122	59	8	85	14	24	24	6
lesional	67	83	128	58	33	61	85	14	24	25	27
