# Supplementary material for: Experimental Validation of an Immune Cell Infiltration Signature in Psoriasis: Translating Computational Modeling to In Vivo Efficacy
Source: J Clin Lab Anal. 2026 Mar 19;40(8):e70203. doi: 10.1002/jcla.70203 (PMC13107425; doi:10.1002/jcla.70203)
Supplement: Supplementary file 3 — Table S2: The identified DEGs between PN and PP samples. [file JCLA-40-e70203-s004.xlsx]

## Sheet: DEGs1
Supplementary Table S2. the identified DEGs between PN and PP samples
Genes	logFC	AveExpr	t	P.Value	adj.P.Val	B	change
S100A12	-5.58498	7.0172	-88.0241	0	0	1148.37	DOWN
HPSE	-3.59895	7.56387	-85.7925	0	0	1123.42	DOWN
SPRR2C	-4.94265	6.65444	-80.2561	0	0	1059.4	DOWN
AKR1B10	-4.18938	8.77895	-76.0796	0	0	1008.99	DOWN
TMPRSS11D	-4.03432	6.87701	-75.5179	0	0	1002.07	DOWN
PRSS27	-2.94908	5.75987	-73.6339	0	0	978.587	DOWN
PRKCQ	-2.25311	5.22579	-73.515	0	0	977.093	DOWN
SERPINB3	-4.49496	10.6203	-72.2872	0	0	961.559	DOWN
ARSF	-2.43475	6.09026	-71.6632	0	0	953.599	DOWN
SERPINB4	-7.1818	9.43762	-70.6284	0	0	940.299	DOWN
S100A7A	-5.34542	8.18194	-70.0742	0	0	933.124	DOWN
SPTLC2	-1.89494	7.62734	-69.3238	0	0	923.352	DOWN
CTA-384D8.35	-2.98986	5.63448	-68.999	0	0	919.102	DOWN
VNN3	-4.0124	5.19625	-68.4413	0	0	911.776	DOWN
KYNU	-3.85762	7.04571	-68.3475	0	0	910.54	DOWN
IL36G	-3.74535	9.0683	-67.7917	0	0	903.196	DOWN
HYAL4	-2.75415	5.24154	-67.2907	0	0	896.543	DOWN
ATP12A	-3.77998	6.96722	-66.429	0	0	885.031	DOWN
ARNTL2	-1.9858	7.08632	-66.4129	0	0	884.815	DOWN
INA	-1.93824	5.9597	-65.8226	0	0	876.876	DOWN
IGFL1	-3.45477	6.33671	-65.1515	0	0	867.798	DOWN
FUT3	-2.0515	5.88768	-65.0105	0	0	865.884	DOWN
CHRNA9	-2.66938	4.86516	-64.7657	0	0	862.555	DOWN
FAM43A	-1.69271	8.34327	-63.6173	0	0	846.841	DOWN
TGM1	-2.34958	8.98988	-62.6371	0	0	833.299	DOWN
GZMB	-2.93692	4.92631	-62.3308	0	0	829.042	DOWN
TCN1	-5.38931	7.77093	-61.8311	0	0	822.074	DOWN
C12orf56	-1.70532	5.33864	-61.5162	0	0	817.667	DOWN
S100A9	-4.35157	11.428	-61.327	0	0	815.013	DOWN
RORC	1.8107	6.20628	61.2212	0	0	813.527	UP
PRKCQ-AS1	-1.78598	3.64036	-60.7781	0	0	807.288	DOWN
RHCG	-3.70546	8.27091	-60.5163	0	0	803.591	DOWN
CXCR2	-1.99185	6.09103	-60.0819	0	0	797.436	DOWN
LCN2	-3.87718	7.97181	-59.9302	0	0	795.28	DOWN
CARHSP1	-1.90943	8.74931	-59.5648	0	0	790.08	DOWN
SLAMF7	-1.67239	5.45055	-59.3808	0	0	787.454	DOWN
OAS3	-2.05762	7.75108	-59.2756	0	0	785.95	DOWN
OASL	-2.96987	6.37633	-59.2506	0	0	785.592	DOWN
KLK13	-3.23036	7.50719	-59.0468	0	0	782.675	DOWN
FCHSD1	-2.26914	7.03858	-58.3648	0	0	772.878	DOWN
TEX101	-1.62908	4.85884	-58.2392	0	0	771.067	DOWN
ADAMDEC1	-3.22003	4.99873	-57.7414	0	0	763.87	DOWN
SCO2	-1.61264	8.39974	-57.6848	0	0	763.05	DOWN
DEFB4A	-4.68743	10.2881	-57.2537	0	0	756.79	DOWN
PLA2G4D	-2.80293	4.68687	-57.1864	0	0	755.81	DOWN
DEFB103A	-2.1238	6.1783	-56.9387	0	0	752.2	DOWN
TMEM45B	-1.78455	8.59763	-56.5732	0	0	746.86	DOWN
CCNE1	-1.67077	6.52698	-56.4166	0	0	744.567	DOWN
CD274	-2.74758	5.55239	-56.0496	0	0	739.18	DOWN
ADAP2	-1.60189	8.02473	-55.7566	0	0	734.868	DOWN
SLC26A9	-2.37448	6.08567	-55.0296	0	0	724.121	DOWN
WNT5A	-2.18044	7.39828	-54.863	0	0	721.65	DOWN
GBP6	-1.96737	4.4916	-54.3575	0	0	714.127	DOWN
BCL2A1	-1.82847	4.28784	-53.3943	0	2.69779e-307	699.708	DOWN
ATP10B	-1.61594	8.21461	-53.2281	0	3.2027e-306	697.207	DOWN
SLC5A1	-1.94832	6.6991	-53.1026	6.49523e-308	2.0932e-305	695.317	DOWN
SH3PXD2A-AS1	-2.02111	5.73733	-53.0714	1.03871e-307	3.30095e-305	694.848	DOWN
SLC7A11	-2.04715	6.772	-52.9939	3.34536e-307	1.03439e-304	693.679	DOWN
VNN1	-2.54069	5.085	-52.7257	1.92396e-305	5.79238e-303	689.63	DOWN
PGBD5	-2.33926	4.7577	-52.5621	2.29028e-304	6.71844e-302	687.155	DOWN
FOXE1	-2.5223	4.14787	-52.464	1.01134e-303	2.89255e-301	685.671	DOWN
TTC39A	-1.8118	7.13178	-52.4429	1.39217e-303	3.93263e-301	685.352	DOWN
OAS2	-2.80567	6.37429	-52.1929	6.18535e-302	1.72594e-299	681.561	DOWN
GDA	-3.40617	6.67911	-51.9527	2.38458e-300	6.57369e-298	677.912	DOWN
LINC01215	-2.31969	3.60945	-51.2417	1.23186e-295	3.2398e-293	667.068	DOWN
MACROD2	1.68679	5.40804	51.1768	3.32497e-295	8.45318e-293	666.076	UP
BTC	3.22428	4.95676	51.1535	4.75162e-295	1.19475e-292	665.719	UP
C12orf5	-1.63735	6.7494	-51.106	9.84674e-295	2.44895e-292	664.991	DOWN
CXCL1	-3.42763	5.11646	-51.0514	2.27042e-294	5.58597e-292	664.156	DOWN
GK3P	-1.68718	4.71496	-50.8932	2.57147e-293	6.06575e-291	661.731	DOWN
MIR6732	-2.51467	7.94422	-50.8428	5.57235e-293	1.30103e-290	660.958	DOWN
C10orf99	-3.22586	9.37479	-50.625	1.5835e-291	3.65981e-289	657.614	DOWN
DEPDC1B	-1.6376	3.82052	-50.6058	2.12776e-291	4.82033e-289	657.318	DOWN
EPSTI1	-2.36857	6.24565	-50.4145	4.04478e-290	8.8989e-288	654.376	DOWN
IL36RN	-2.12498	9.01818	-50.3321	1.43877e-289	3.10571e-287	653.108	DOWN
C9orf84	-1.78001	4.13761	-50.2424	5.74273e-289	1.19454e-286	651.725	DOWN
TMEM171	-1.72861	3.73499	-49.7994	5.39164e-286	1.0635e-283	644.885	DOWN
FAM83A	-1.97881	7.2015	-49.6264	7.85612e-285	1.51055e-282	642.208	DOWN
HS3ST3A1	-1.79796	4.41222	-49.5681	1.94047e-284	3.7e-282	641.304	DOWN
SAMD9	-2.38806	5.93512	-49.5069	5.01472e-284	9.4828e-282	640.356	DOWN
CNFN	-2.12427	11.2701	-49.3248	8.45956e-283	1.57368e-280	637.532	DOWN
HERC6	-2.51644	7.10484	-49.3179	9.42192e-283	1.73857e-280	637.425	DOWN
CHAC1	-2.33586	5.63463	-49.1469	1.34377e-281	2.40209e-279	634.769	DOWN
XDH	-2.20835	6.23907	-48.9825	1.73668e-280	3.0567e-278	632.212	DOWN
ANKRD33B	1.58966	5.95395	48.5553	1.36108e-277	2.34156e-275	625.552	UP
TNIP3	-3.03402	3.91717	-48.4289	9.80645e-277	1.66208e-274	623.579	DOWN
IL19	-2.68482	4.88942	-48.2262	2.33977e-275	3.90775e-273	620.409	DOWN
TPPP	2.03736	6.90497	48.1265	1.11565e-274	1.8498e-272	618.848	UP
REN	-2.25026	4.49518	-48.041	4.26313e-274	6.91807e-272	617.509	DOWN
KLK6	-3.56456	7.12923	-47.5996	4.36806e-271	6.70776e-269	610.582	DOWN
RGS20	-1.93903	6.30413	-47.1963	2.50914e-268	3.68023e-266	604.233	DOWN
LRRC55	-1.74311	3.93459	-47.0739	1.7341e-267	2.52726e-265	602.301	DOWN
TMPRSS4	-1.90219	6.09978	-47.0695	1.8563e-267	2.68823e-265	602.233	DOWN
PAMR1	1.74878	7.18746	47.0384	3.03688e-267	4.37025e-265	601.741	UP
IL1B	-1.67242	5.45682	-46.9255	1.80589e-266	2.58254e-264	599.959	DOWN
GPR110	-1.97951	3.56665	-46.8319	7.94099e-266	1.12159e-263	598.479	DOWN
GBP1	-1.58658	9.2056	-46.7607	2.44817e-265	3.43661e-263	597.354	DOWN
TRIM10	-1.79724	4.89955	-46.5383	8.29073e-264	1.13593e-261	593.834	DOWN
ABCA12	-1.76162	8.64422	-46.5308	9.33935e-264	1.27199e-261	593.715	DOWN
NWD2	-1.78308	3.37425	-46.1361	4.90406e-261	6.41198e-259	587.456	DOWN
IL36A	-2.36181	4.32824	-45.8823	2.77767e-259	3.57055e-257	583.422	DOWN
IFI6	-2.17821	7.24525	-45.5098	1.05275e-256	1.29505e-254	577.489	DOWN
KLK10	-1.87718	9.89151	-45.186	1.85746e-254	2.17952e-252	572.319	DOWN
PCP4L1	-1.74421	5.37949	-44.9758	5.37197e-253	6.11522e-251	568.957	DOWN
LRG1	-2.00442	6.69398	-44.9648	6.40081e-253	7.25034e-251	568.782	DOWN
KCNJ15	-1.94394	6.03159	-44.7362	2.50061e-251	2.71168e-249	565.119	DOWN
MXD1	-2.12184	7.52874	-44.6043	2.07284e-250	2.20598e-248	563.005	DOWN
IRF7	-1.74218	7.15058	-44.4851	1.4074e-249	1.43762e-247	561.091	DOWN
RSAD2	-2.48258	5.66059	-44.4134	4.45171e-249	4.50706e-247	559.94	DOWN
TDO2	-1.63438	3.48066	-44.3327	1.62921e-248	1.62786e-246	558.644	DOWN
UPP1	-2.22266	6.03503	-44.2967	2.90496e-248	2.88993e-246	558.066	DOWN
HSD11B1	2.16427	6.76621	44.2353	7.80842e-248	7.69544e-246	557.078	UP
CXCL13	-3.1021	4.26835	-43.9236	1.18193e-245	1.12682e-243	552.061	DOWN
PI3	-3.58591	10.0991	-43.8478	4.01078e-245	3.79218e-243	550.84	DOWN
IDO1	-1.61873	5.38172	-43.4732	1.69884e-242	1.53641e-240	544.796	DOWN
AIM2	-1.79062	4.8838	-43.4296	3.43458e-242	3.09396e-240	544.092	DOWN
ISG15	-2.12452	8.225	-43.2326	8.32066e-241	7.26661e-239	540.907	DOWN
RTP4	-1.71751	5.87729	-43.0139	2.87473e-239	2.42718e-237	537.367	DOWN
MX1	-2.14492	8.61164	-42.9163	1.39973e-238	1.17316e-236	535.785	DOWN
FUT2	-1.65854	7.12912	-42.7912	1.06484e-237	8.63993e-236	533.757	DOWN
OAS1	-1.78144	7.17481	-42.608	2.08593e-236	1.64015e-234	530.784	DOWN
DHRS9	-1.70061	6.93303	-42.5043	1.12403e-235	8.7479e-234	529.101	DOWN
CXCL8	-4.11531	5.68635	-42.1865	1.9771e-233	1.47837e-231	523.935	DOWN
ACPP	-1.72192	8.59819	-42.1371	4.42205e-233	3.27446e-231	523.13	DOWN
KRT16	-2.91898	10.4925	-41.9983	4.2478e-232	3.08552e-230	520.869	DOWN
CCNB1	-1.86971	7.14899	-41.4791	2.032e-228	1.42184e-226	512.402	DOWN
GSTA3	1.73467	7.00565	41.3699	1.2114e-227	8.37405e-226	510.618	UP
IL26	-1.65886	3.05246	-41.3114	3.15786e-227	2.15686e-225	509.66	DOWN
SERPINA1	-1.7659	6.03697	-40.9825	6.8848e-225	4.46264e-223	504.279	DOWN
CCL27	2.4295	8.65014	40.96	9.94519e-225	6.37411e-223	503.912	UP
LIPG	-2.03523	4.23569	-40.9023	2.56315e-224	1.62458e-222	502.965	DOWN
CLDN8	1.84154	6.00426	40.8284	8.59633e-224	5.41853e-222	501.756	UP
KRT77	2.18553	8.82652	40.5939	4.03264e-222	2.44103e-220	497.91	UP
CHI3L2	-2.66375	7.34266	-40.3663	1.69586e-220	9.92405e-219	494.174	DOWN
IL17A	-1.6603	3.40065	-40.0572	2.73249e-218	1.55528e-216	489.095	DOWN
IL12B	-1.74136	2.88132	-40.006	6.3473e-218	3.58599e-216	488.253	DOWN
SOST	-2.13793	3.70016	-39.9371	1.97482e-217	1.10479e-215	487.119	DOWN
ALOX12B	-1.61602	9.44087	-39.7962	2.00805e-216	1.10714e-214	484.801	DOWN
SPRR3	-2.27391	9.80856	-39.6948	1.06933e-215	5.79793e-214	483.129	DOWN
CCL20	-3.12555	5.94311	-38.9553	2.14277e-210	1.04095e-208	470.929	DOWN
TGM3	-1.88214	9.69318	-38.9277	3.37734e-210	1.62688e-208	470.475	DOWN
PDZK1IP1	-1.76411	8.9662	-38.8804	7.38974e-210	3.54475e-208	469.692	DOWN
LOC102724257	-2.01385	7.60121	-38.8578	1.07398e-209	5.07723e-208	469.319	DOWN
A2ML1	-1.88453	8.71883	-38.7254	9.59307e-209	4.46136e-207	467.13	DOWN
GALNT6	-1.72122	7.66735	-38.5869	9.49837e-208	4.32072e-206	464.839	DOWN
SPRR2B	-2.87925	11.3643	-38.3862	2.63771e-206	1.15619e-204	461.518	DOWN
CXCL10	-2.34236	6.36474	-38.3587	4.16171e-206	1.82073e-204	461.062	DOWN
AF086184	-1.71239	3.91943	-38.3162	8.42305e-206	3.66403e-204	460.357	DOWN
DLGAP5	-1.78375	5.72512	-38.1467	1.39868e-204	5.98193e-203	457.549	DOWN
CMPK2	-2.14505	6.9253	-37.8511	1.88517e-202	7.77198e-201	452.649	DOWN
NETO2	-1.69539	5.20449	-37.6799	3.2368e-201	1.29252e-199	449.808	DOWN
MSMB	2.10279	5.42905	37.2335	5.39443e-198	2.02013e-196	442.394	UP
CYP4Z2P	-2.55331	3.60998	-37.2104	7.92578e-198	2.9584e-196	442.01	DOWN
CYP24A1	-2.06512	3.42011	-37.1893	1.12682e-197	4.18551e-196	441.658	DOWN
MMP12	-2.79196	5.40165	-36.7141	3.06688e-194	1.07135e-192	433.755	DOWN
WDR72	2.22508	5.71328	36.5602	3.98451e-193	1.36482e-191	431.192	UP
IFIT1	-1.73259	7.99619	-35.7731	1.99875e-187	6.08158e-186	418.076	DOWN
SAMSN1	-1.68335	4.74852	-35.5756	5.40587e-186	1.58987e-184	414.78	DOWN
CCL3	-1.59587	4.80282	-35.4455	4.74653e-185	1.37128e-183	412.609	DOWN
TTK	-1.60885	5.5782	-35.3875	1.25034e-184	3.58061e-183	411.642	DOWN
IFI44	-1.58963	6.93263	-35.2652	9.63984e-184	2.71303e-182	409.601	DOWN
CDHR1	1.61779	8.30991	35.0538	3.29809e-182	9.11396e-181	406.07	UP
ZDHHC11	1.74571	7.16165	35.0298	4.92478e-182	1.35275e-180	405.67	UP
IFIT3	-1.64652	8.48045	-35.0248	5.35083e-182	1.46626e-180	405.587	DOWN
IL37	1.7309	7.97061	34.8212	1.6091e-180	4.32641e-179	402.186	UP
HAS3	-2.08214	6.42701	-34.5149	2.69183e-178	7.01501e-177	397.07	DOWN
KIAA0101	-1.6281	8.37994	-34.2995	9.88474e-177	2.51863e-175	393.469	DOWN
LCE3D	-2.51567	10.7361	-33.811	3.49601e-173	8.45584e-172	385.304	DOWN
CXCL2	-2.20786	5.36343	-33.5603	2.318e-171	5.48482e-170	381.113	DOWN
HMGCS2	1.8505	5.73849	33.452	1.41946e-170	3.31077e-169	379.302	UP
SLC6A14	-2.17538	7.73599	-33.2042	8.9603e-169	2.02991e-167	375.16	DOWN
LTF	-2.94017	8.23412	-32.8301	4.68644e-166	1.01737e-164	368.906	DOWN
MMP1	-2.64481	4.13655	-32.5305	7.02917e-164	1.46881e-162	363.899	DOWN
TYMP	-1.62965	7.55647	-32.4667	2.04589e-163	4.24407e-162	362.831	DOWN
GJB2	-1.69901	11.2243	-32.4445	2.9611e-163	6.12594e-162	362.462	DOWN
IFI44L	-1.89292	6.77047	-32.2694	5.53915e-162	1.11372e-160	359.535	DOWN
APOBEC3A	-1.98365	4.19052	-31.8461	6.55516e-159	1.2406e-157	352.465	DOWN
KRT6A	-1.81107	11.7262	-31.603	3.80789e-157	6.99826e-156	348.406	DOWN
IL20	-1.62959	4.65362	-31.5486	9.45028e-157	1.72159e-155	347.498	DOWN
SLC14A1	1.70022	3.47457	31.506	1.92612e-156	3.49498e-155	346.787	UP
PLAT	-1.96774	6.76517	-31.3563	2.34473e-155	4.18812e-154	344.29	DOWN
RRM2	-1.63119	7.93128	-30.8092	2.16701e-151	3.56458e-150	335.166	DOWN
FGFBP2	1.73404	6.15553	30.6702	2.19952e-150	3.54417e-149	332.85	UP
C5orf46	1.79871	8.43426	30.651	3.03155e-150	4.86431e-149	332.53	UP
IFI27	-1.74751	10.347	-30.5713	1.14431e-149	1.82205e-148	331.203	DOWN
CXCL9	-2.05392	6.88365	-30.37	3.27425e-148	5.06889e-147	327.852	DOWN
SPRR1B	-1.62024	12.0988	-30.3301	6.36336e-148	9.77838e-147	327.188	DOWN
SPRR1A	-1.7767	11.5453	-29.824	2.89366e-144	4.17727e-143	318.773	DOWN
WIF1	2.80353	5.60325	29.0191	1.83573e-138	2.43497e-137	305.425	UP
AGR3	1.88661	3.21061	29.0133	2.01911e-138	2.67667e-137	305.33	UP
MUC7	2.23385	3.73997	28.7357	2.00362e-136	2.55687e-135	300.737	UP
FOSL1	-1.76393	5.49475	-27.69	6.22029e-129	7.15568e-128	283.503	DOWN
SDR9C7	-1.69872	7.28084	-27.5539	5.82699e-128	6.58407e-127	281.269	DOWN
RNASE7	-2.06178	6.70559	-25.9819	8.2266e-117	7.84957e-116	255.624	DOWN
AREG	-1.66256	6.14411	-25.427	6.51794e-113	5.87154e-112	246.657	DOWN
TMEM56	1.67633	4.70832	25.1868	3.12675e-111	2.73378e-110	242.792	UP
S100A8	-1.76581	12.5493	-25.075	1.88627e-110	1.63608e-109	240.997	DOWN
SCGB2A1	2.0676	4.85806	23.6653	1.07947e-100	8.01148e-100	218.56	UP
RGS1	-2.31869	6.55197	-23.4233	4.90355e-99	3.54833e-98	214.749	DOWN
ZBTB16	1.80743	6.91335	22.8236	5.90911e-95	4.00374e-94	205.367	UP
THRSP	2.69137	6.93482	22.0509	9.39297e-90	5.84182e-89	193.41	UP
CCL18	-1.62107	6.90302	-20.8426	9.1692e-82	5.09843e-81	175.047	DOWN
PM20D1	2.12178	5.44877	19.8975	1.1842e-75	6.02129e-75	161.004	UP
TSPAN8	1.67444	7.04241	19.8217	3.614e-75	1.82583e-74	159.89	UP
FABP7	1.66935	7.99866	17.9843	1.03582e-63	4.41846e-63	133.572	UP
ELOVL3	1.59914	5.00404	16.6476	9.23491e-56	3.4789e-55	115.319	UP
PRR9	-1.94245	7.18118	-15.1688	2.12143e-47	7.05529e-47	96.1336	DOWN
SCGB1D2	1.59587	7.90186	12.6259	2.93202e-34	7.82727e-34	66.0177	UP
