# Supplementary material for: Experimental Validation of an Immune Cell Infiltration Signature in Psoriasis: Translating Computational Modeling to In Vivo Efficacy
Source: J Clin Lab Anal. 2026 Mar 19;40(8):e70203. doi: 10.1002/jcla.70203 (PMC13107425; doi:10.1002/jcla.70203)
Supplement: Supplementary file 4 — Table S3: The comprehensive details pertaining to GO are exhibited. [file JCLA-40-e70203-s003.xlsx]

## Sheet: mGORes_Merge
ONTOLOGY	ID	Description	GeneRatio	BgRatio	pvalue	p.adjust	qvalue	geneID	Count
BP	GO:0006959	humoral immune response	37/651	258/18870	1.8598e-13	4.37891e-10	3.55027e-10	ANG/C7/CCL2/CCR7/CD83/CFB/CXCL1/CXCL10/CXCL13/CXCL2/CXCL6/CXCL8/CXCL9/DEFB4A/EXO1/GATA3/GPR183/IFNG/IL17A/IL1B/IL36RN/KRT6A/LTF/MUC7/NOD2/PGLYRP4/PI3/PRSS2/PRSS3/RNASE4/RNASE7/S100A12/S100A9/SUSD4/TNFRSF21/WFDC12/WFDC3	37
BP	GO:0001819	positive regulation of cytokine production	52/651	499/18870	1.18407e-12	1.2651e-09	1.0257e-09	ADCYAP1/ADIPOQ/AFAP1L2/AIM2/AKIRIN2/CCL3/CCR7/CD2/CD274/CD83/CLEC7A/CXCL17/EREG/F3/FZD5/GATA3/GBP5/H19/HMOX1/HPSE/IDO1/IFIH1/IFNG/IL12B/IL17A/IL1B/IL26/IL36A/IL4R/IRF1/IRF7/ISG15/LEP/LPL/MMP12/NLRP2/NOD2/NR4A3/OAS1/OAS2/OAS3/PLA2G3/PNP/POLR3G/PRKCQ/PTAFR/RASGRP1/RSAD2/SAA1/SERPINB7/SLC7A5/WNT5A	52
BP	GO:0030593	neutrophil chemotaxis	23/651	107/18870	1.50345e-12	1.2651e-09	1.0257e-09	CCL14/CCL18/CCL2/CCL20/CCL22/CCL3/CCL4/CCL8/CCR7/CXCL1/CXCL10/CXCL13/CXCL2/CXCL6/CXCL8/CXCL9/CXCR2/IL1B/NOD2/S100A12/S100A8/S100A9/SAA1	23
BP	GO:0051607	defense response to virus	40/651	334/18870	7.17117e-12	2.41207e-09	1.95563e-09	AIM2/APOBEC3A/APOBEC3B/CD207/CXCL10/CXCL9/DDX60/DDX60L/GBP1/GBP5/IFI27/IFI44L/IFI6/IFIH1/IFIT1/IFIT3/IFNG/IL12B/IL1B/IRF1/IRF7/ISG15/ISG20/ITCH/MMP12/MX1/MX2/NLRX1/NT5C3A/OAS1/OAS2/OAS3/OASL/PARP9/PLSCR1/POLR3G/RSAD2/RTP4/USP18/ZDHHC11	40
BP	GO:0045088	regulation of innate immune response	40/651	425/18870	9.83232e-09	9.64591e-07	7.82057e-07	AIM2/AKIRIN2/ARG1/CLEC7A/DDX60/EREG/FOSL1/GBP5/IFIH1/IL12B/IRAK2/IRF1/IRF7/ISG15/ITCH/KLRB1/LEP/LRP8/LTF/LYN/MMP12/NLRX1/NOD2/OAS1/OAS3/OASL/PAK3/PARP9/PLSCR1/POLR3G/RAET1E/RASGRP1/RSAD2/SERPINB4/SERPINB9/SLC46A2/SUSD4/TNIP3/USP18/WNT5A	40
CC	GO:0005819	spindle	36/672	431/19886	6.33058e-07	5.35567e-05	4.7446e-05	ASPM/AUNIP/AURKA/BIRC5/BUB1B/CCNB1/CDC20/CDK1/CENPE/CENPF/CKAP2L/CXCR2/DLGAP5/ECT2/FAM110C/FAM83D/GPX2/HMMR/KBTBD8/KIF11/KIF18A/KIF18B/KIF20A/KIF23/KIF2A/KIF2C/KIF4A/MAD2L1/MTCL1/NEK2/PRC1/SKA1/SKA3/TPPP/TPX2/TTK	36
CC	GO:0000793	condensed chromosome	27/672	281/19886	1.16063e-06	8.18246e-05	7.24886e-05	AURKA/BIRC5/BLM/BUB1/BUB1B/CCNB1/CDC20/CDT1/CENPA/CENPE/CENPF/CENPN/ERCC6L/KIF18A/KIF2C/MAD2L1/MKI67/NCAPG/NCAPH/NDC80/NEK2/NUF2/SKA1/SKA3/SPC25/TOP2A/TTK	27
CC	GO:0098687	chromosomal region	30/672	399/19886	4.08174e-05	0.00156962	0.00139053	AURKA/BIRC5/BLM/BUB1/BUB1B/CCNB1/CDC20/CDCA5/CDK1/CDT1/CENPA/CENPE/CENPF/CENPN/ERCC6L/KIF18A/KIF2C/MAD2L1/NABP1/NCAPG/NDC80/NEK2/NLRP2/NUF2/RAD51AP1/SKA1/SKA3/SPC25/TOP2A/TTK	30
CC	GO:0060205	cytoplasmic vesicle lumen	26/672	325/19886	4.72391e-05	0.00161827	0.00143363	ARG1/CLEC3B/CTSC/CXCL1/EGF/FABP5/GGH/GM2A/HPSE/JUP/LCN2/LRG1/LTF/PGM2/PLAC8/PNP/PRSS2/S100A12/S100A8/S100A9/S100P/SERPINA1/SERPINA3/SERPINB3/TCN1/TIMP3	26
CC	GO:0045177	apical part of cell	29/672	469/19886	0.0013803	0.0233547	0.02069	ACE2/ADRB2/ASPM/ATP12A/ATP6V0A4/ATP6V1B1/CEACAM7/CHL1/CLDN1/CYP4F2/EPCAM/FOLR1/GJB6/GM2A/LDLR/MTCL1/MUC1/PLAT/REN/RHCG/SLC16A1/SLC26A3/SLC26A4/SLC26A9/SLC5A1/SLC6A14/SLC7A11/SLC7A5/SORBS2	29
MF	GO:0005125	cytokine activity	34/659	237/18496	4.31797e-12	2.12846e-09	1.92608e-09	ADIPOQ/AREG/CCL14/CCL18/CCL2/CCL20/CCL22/CCL27/CCL3/CCL4/CCL8/CXCL1/CXCL10/CXCL13/CXCL2/CXCL6/CXCL8/CXCL9/IFNG/IL12B/IL17A/IL19/IL1B/IL20/IL24/IL26/IL36A/IL36B/IL36G/IL36RN/IL37/NAMPT/WNT2B/WNT5A	34
MF	GO:0061134	peptidase regulator activity	27/659	228/18496	4.72668e-08	4.67572e-06	4.23114e-06	A2ML1/AIM2/BIRC5/COL28A1/CST7/CTSC/GBP5/LTF/PAPLN/PCOLCE2/PI15/PI3/PTTG1/SERPINA1/SERPINA12/SERPINA3/SERPINB13/SERPINB3/SERPINB4/SERPINB7/SERPINB8/SERPINB9/SPINK1/TIMP3/TIMP4/WFDC12/WFDC3	27
MF	GO:0005126	cytokine receptor binding	30/659	273/18496	4.72892e-08	4.67572e-06	4.23114e-06	CCL14/CCL18/CCL2/CCL20/CCL22/CCL27/CCL3/CCL4/CCL8/CXCL1/CXCL10/CXCL13/CXCL2/CXCL6/CXCL8/CXCL9/DEFB103A/DEFB4A/GATA3/IFNG/IL12B/IL1B/IL20/IL36A/IL36B/IL36G/IL36RN/IL37/ITCH/LRG1	30
MF	GO:0001664	G protein-coupled receptor binding	31/659	291/18496	5.79346e-08	4.88849e-06	4.42368e-06	AGTR1/APELA/CCL14/CCL18/CCL2/CCL20/CCL22/CCL27/CCL3/CCL4/CCL8/CXCL1/CXCL10/CXCL13/CXCL2/CXCL6/CXCL8/CXCL9/DEFB103A/DEFB4A/FPR1/GAL/GNA15/ITCH/MYOC/RTP4/SAA1/TAC1/WNT2B/WNT5A/ZBTB16	31
MF	GO:0004175	endopeptidase activity	29/659	389/18496	0.000156473	0.00458408	0.00414821	ACE2/ADAM23/ADAMDEC1/CASP5/CFB/CTSC/F12/F3/GZMA/GZMB/KLK10/KLK13/KLK6/KLK8/LTF/MMP1/MMP12/PIP/PLAT/PRSS2/PRSS27/PRSS3/PRSS3P2/PRSS53/REN/TMPRSS11D/TMPRSS11E/TMPRSS2/TMPRSS4	29
