# Supplementary material for: Experimental Validation of an Immune Cell Infiltration Signature in Psoriasis: Translating Computational Modeling to In Vivo Efficacy
Source: J Clin Lab Anal. 2026 Mar 19;40(8):e70203. doi: 10.1002/jcla.70203 (PMC13107425; doi:10.1002/jcla.70203)
Supplement: Supplementary file 5 — Table S4: The comprehensive details pertaining to the GSEA are presented. [file JCLA-40-e70203-s005.xlsx]

## Sheet: CXCL8_related_pathway_enchrimen
ID	Description	setSize	enrichmentScore	NES	pvalue	p.adjust	qvalue	rank	leading_edge	core_enrichment
LINDSTEDT_DENDRITIC_CELL_MATURATION_A	lindstedt_dendritic_cell_maturation_a	33	0.799489	2.78318	1e-10	3.00672e-09	2.03273e-09	612	tags=67%	list=10%	signal=60%	8942/2919/6364/3627/2920/9636/23657/3593/3553/6348/2633/6355/9603/6351/6347/3575/8843/6373/962/10626/7097/22797
REACTOME_NEUTROPHIL_DEGRANULATION	reactome_neutrophil_degranulation	159	0.538073	2.4569	1e-10	3.00672e-09	2.03273e-09	991	tags=35%	list=16%	signal=30%	6283/6947/6317/6280/3934/10855/2919/8876/116844/3579/5265/6279/383/5646/8836/2215/57126/3728/5645/6402/51316/6286/2357/2760/55276/5724/4318/1992/79930/29108/5873/3163/272/7097/6590/11031/23406/6278/80331/54472/7415/963/5717/5836/51382/5329/3683/961/9342/23114/53831/1536/391/4069/28988/54509
KEGG_CYTOKINE_CYTOKINE_RECEPTOR_INTERACTION	kegg_cytokine_cytokine_receptor_interaction	110	0.503688	2.2099	6.27346e-07	8.94281e-06	6.04589e-06	1003	tags=43%	list=17%	signal=36%	2919/6364/10563/29949/3627/2920/4283/3579/3593/3553/3605/55801/50604/6362/6348/11009/3566/6355/6367/27242/6351/1236/6347/3458/6372/3575/6354/8807/6373/1438/7852/3595/1439/3561/51561/1234/85480/4050/2921/9180/3559/84957/10663/3604/58191/3569/1230
KEGG_NOD_LIKE_RECEPTOR_SIGNALING_PATHWAY	kegg_nod_like_receptor_signaling_pathway	35	0.658932	2.304	3.35172e-06	4.07907e-05	2.7577e-05	613	tags=43%	list=10%	signal=39%	2919/2920/3553/84674/838/64127/6355/6347/6354/59082/5603/29108/834/330/260434
KEGG_TOLL_LIKE_RECEPTOR_SIGNALING_PATHWAY	kegg_toll_like_receptor_signaling_pathway	42	0.57473	2.09544	9.19517e-05	0.00080638	0.000545163	2065	tags=76%	list=34%	signal=50%	3627/4283/3665/3593/3553/6348/6351/5603/6373/7097/9641/4615/54472/942/1326/5608/3569/51311/4790/841/23533/5294/7098/23643/941/7124/5293/7187/5599/6885/1147/6416
KEGG_JAK_STAT_SIGNALING_PATHWAY	kegg_jak_stat_signaling_pathway	58	0.4972	1.9514	0.000329607	0.00237204	0.00160365	1354	tags=53%	list=22%	signal=42%	29949/3593/55801/50604/11009/9021/3566/3458/3575/1438/8651/3595/1439/3561/3718/10379/51561/85480/9180/3559/9063/3569/5292/8027/6774/64109/23624/50615/23533/3594/3587
KEGG_CHEMOKINE_SIGNALING_PATHWAY	kegg_chemokine_signaling_pathway	88	0.42028	1.78635	0.00224073	0.0118424	0.00800622	1314	tags=39%	list=22%	signal=31%	2919/6364/10563/3627/2920/4283/3579/6362/6348/6355/6367/6351/1236/6347/6372/6354/3702/6373/7852/3718/5880/1234/2921/10663/58191/1230/4790/729230/6375/6774/23533/3055/6464/6374
KEGG_RIG_I_LIKE_RECEPTOR_SIGNALING_PATHWAY	kegg_rig_i_like_receptor_signaling_pathway	26	0.579489	1.89064	0.00232554	0.0121827	0.00823626	602	tags=31%	list=10%	signal=28%	3627/9636/3665/3593/64135/79671/5603/9641
KEGG_T_CELL_RECEPTOR_SIGNALING_PATHWAY	kegg_t_cell_receptor_signaling_pathway	48	0.407133	1.53283	0.039823	0.119418	0.080734	1900	tags=58%	list=32%	signal=40%	5588/29851/3932/10125/3458/940/915/5603/925/3702/3937/916/917/1326/919/4790/5788/23624/23533/1493/8915/5294/4793/7006/7124/5293/10892/7409
KEGG_NATURAL_KILLER_CELL_MEDIATED_CYTOTOXICITY	kegg_natural_killer_cell_mediated_cytotoxicity	47	0.386525	1.4488	0.0732436	0.182763	0.123559	1302	tags=40%	list=22%	signal=32%	3002/80328/2215/3932/3458/2214/962/3821/5880/3937/5551/3683/4277/6850/5336/919/356/23533/6464

## Sheet: SAMSN1_related_pathway_enchrime
ID	Description	setSize	enrichmentScore	NES	pvalue	p.adjust	qvalue	rank	leading_edge	core_enrichment
LINDSTEDT_DENDRITIC_CELL_MATURATION_A	lindstedt_dendritic_cell_maturation_a	33	0.799489	2.8135	1e-10	2.95702e-09	1.99217e-09	612	tags=67%	list=10%	signal=60%	8942/2919/6364/3627/2920/9636/23657/3593/3553/6348/2633/6355/9603/6351/6347/3575/8843/6373/962/10626/7097/22797
REACTOME_NEUTROPHIL_DEGRANULATION	reactome_neutrophil_degranulation	159	0.538073	2.48804	1e-10	2.95702e-09	1.99217e-09	991	tags=35%	list=16%	signal=30%	6283/6947/6317/6280/3934/10855/2919/8876/116844/3579/5265/6279/383/5646/8836/2215/57126/3728/5645/6402/51316/6286/2357/2760/55276/5724/4318/1992/79930/29108/5873/3163/272/7097/6590/11031/23406/6278/80331/54472/7415/963/5717/5836/51382/5329/3683/961/9342/23114/53831/1536/391/4069/28988/54509
KEGG_CYTOKINE_CYTOKINE_RECEPTOR_INTERACTION	kegg_cytokine_cytokine_receptor_interaction	110	0.503688	2.19775	4.99043e-07	7.17099e-06	4.83115e-06	1003	tags=43%	list=17%	signal=36%	2919/6364/10563/29949/3627/2920/4283/3579/3593/3553/3605/55801/50604/6362/6348/11009/3566/6355/6367/27242/6351/1236/6347/3458/6372/3575/6354/8807/6373/1438/7852/3595/1439/3561/51561/1234/85480/4050/2921/9180/3559/84957/10663/3604/58191/3569/1230
KEGG_NOD_LIKE_RECEPTOR_SIGNALING_PATHWAY	kegg_nod_like_receptor_signaling_pathway	35	0.658932	2.32803	4.6899e-06	5.55644e-05	3.74342e-05	613	tags=43%	list=10%	signal=39%	2919/2920/3553/84674/838/64127/6355/6347/6354/59082/5603/29108/834/330/260434
KEGG_TOLL_LIKE_RECEPTOR_SIGNALING_PATHWAY	kegg_toll_like_receptor_signaling_pathway	42	0.57473	2.08513	0.000114159	0.000977175	0.000658331	2065	tags=76%	list=34%	signal=50%	3627/4283/3665/3593/3553/6348/6351/5603/6373/7097/9641/4615/54472/942/1326/5608/3569/51311/4790/841/23533/5294/7098/23643/941/7124/5293/7187/5599/6885/1147/6416
KEGG_JAK_STAT_SIGNALING_PATHWAY	kegg_jak_stat_signaling_pathway	58	0.4972	1.935	0.000588893	0.00393108	0.0026484	1354	tags=53%	list=22%	signal=42%	29949/3593/55801/50604/11009/9021/3566/3458/3575/1438/8651/3595/1439/3561/3718/10379/51561/85480/9180/3559/9063/3569/5292/8027/6774/64109/23624/50615/23533/3594/3587
KEGG_CHEMOKINE_SIGNALING_PATHWAY	kegg_chemokine_signaling_pathway	88	0.42028	1.75357	0.00109143	0.00661888	0.00445919	1314	tags=39%	list=22%	signal=31%	2919/6364/10563/3627/2920/4283/3579/6362/6348/6355/6367/6351/1236/6347/6372/6354/3702/6373/7852/3718/5880/1234/2921/10663/58191/1230/4790/729230/6375/6774/23533/3055/6464/6374
KEGG_RIG_I_LIKE_RECEPTOR_SIGNALING_PATHWAY	kegg_rig_i_like_receptor_signaling_pathway	26	0.579489	1.91098	0.0035083	0.0172664	0.0116325	602	tags=31%	list=10%	signal=28%	3627/9636/3665/3593/64135/79671/5603/9641
KEGG_T_CELL_RECEPTOR_SIGNALING_PATHWAY	kegg_t_cell_receptor_signaling_pathway	48	0.407133	1.523	0.0389222	0.117621	0.0792423	1900	tags=58%	list=32%	signal=40%	5588/29851/3932/10125/3458/940/915/5603/925/3702/3937/916/917/1326/919/4790/5788/23624/23533/1493/8915/5294/4793/7006/7124/5293/10892/7409
KEGG_NATURAL_KILLER_CELL_MEDIATED_CYTOTOXICITY	kegg_natural_killer_cell_mediated_cytotoxicity	47	0.386525	1.44691	0.0687593	0.174236	0.117384	1302	tags=40%	list=22%	signal=32%	3002/80328/2215/3932/3458/2214/962/3821/5880/3937/5551/3683/4277/6850/5336/919/356/23533/6464

## Sheet: RGS1_related_pathway_enchriment
ID	Description	setSize	enrichmentScore	NES	pvalue	p.adjust	qvalue	rank	leading_edge	core_enrichment
LINDSTEDT_DENDRITIC_CELL_MATURATION_A	lindstedt_dendritic_cell_maturation_a	33	0.799489	2.73928	1e-10	3.01329e-09	2.0221e-09	612	tags=67%	list=10%	signal=60%	8942/2919/6364/3627/2920/9636/23657/3593/3553/6348/2633/6355/9603/6351/6347/3575/8843/6373/962/10626/7097/22797
REACTOME_NEUTROPHIL_DEGRANULATION	reactome_neutrophil_degranulation	159	0.538073	2.47205	1e-10	3.01329e-09	2.0221e-09	991	tags=35%	list=16%	signal=30%	6283/6947/6317/6280/3934/10855/2919/8876/116844/3579/5265/6279/383/5646/8836/2215/57126/3728/5645/6402/51316/6286/2357/2760/55276/5724/4318/1992/79930/29108/5873/3163/272/7097/6590/11031/23406/6278/80331/54472/7415/963/5717/5836/51382/5329/3683/961/9342/23114/53831/1536/391/4069/28988/54509
KEGG_CYTOKINE_CYTOKINE_RECEPTOR_INTERACTION	kegg_cytokine_cytokine_receptor_interaction	110	0.503688	2.18526	4.96106e-07	7.15753e-06	4.80313e-06	1003	tags=43%	list=17%	signal=36%	2919/6364/10563/29949/3627/2920/4283/3579/3593/3553/3605/55801/50604/6362/6348/11009/3566/6355/6367/27242/6351/1236/6347/3458/6372/3575/6354/8807/6373/1438/7852/3595/1439/3561/51561/1234/85480/4050/2921/9180/3559/84957/10663/3604/58191/3569/1230
KEGG_NOD_LIKE_RECEPTOR_SIGNALING_PATHWAY	kegg_nod_like_receptor_signaling_pathway	35	0.658932	2.29422	6.77277e-06	7.94524e-05	5.33173e-05	613	tags=43%	list=10%	signal=39%	2919/2920/3553/84674/838/64127/6355/6347/6354/59082/5603/29108/834/330/260434
KEGG_TOLL_LIKE_RECEPTOR_SIGNALING_PATHWAY	kegg_toll_like_receptor_signaling_pathway	42	0.57473	2.0751	0.000206478	0.00161305	0.00108245	2065	tags=76%	list=34%	signal=50%	3627/4283/3665/3593/3553/6348/6351/5603/6373/7097/9641/4615/54472/942/1326/5608/3569/51311/4790/841/23533/5294/7098/23643/941/7124/5293/7187/5599/6885/1147/6416
KEGG_JAK_STAT_SIGNALING_PATHWAY	kegg_jak_stat_signaling_pathway	58	0.4972	1.92349	0.000447654	0.00313446	0.00210341	1354	tags=53%	list=22%	signal=42%	29949/3593/55801/50604/11009/9021/3566/3458/3575/1438/8651/3595/1439/3561/3718/10379/51561/85480/9180/3559/9063/3569/5292/8027/6774/64109/23624/50615/23533/3594/3587
KEGG_RIG_I_LIKE_RECEPTOR_SIGNALING_PATHWAY	kegg_rig_i_like_receptor_signaling_pathway	26	0.579489	1.86979	0.00197322	0.0107803	0.00723421	602	tags=31%	list=10%	signal=28%	3627/9636/3665/3593/64135/79671/5603/9641
KEGG_CHEMOKINE_SIGNALING_PATHWAY	kegg_chemokine_signaling_pathway	88	0.42028	1.76798	0.00200771	0.0109007	0.00731505	1314	tags=39%	list=22%	signal=31%	2919/6364/10563/3627/2920/4283/3579/6362/6348/6355/6367/6351/1236/6347/6372/6354/3702/6373/7852/3718/5880/1234/2921/10663/58191/1230/4790/729230/6375/6774/23533/3055/6464/6374
KEGG_T_CELL_RECEPTOR_SIGNALING_PATHWAY	kegg_t_cell_receptor_signaling_pathway	48	0.407133	1.51642	0.04	0.118086	0.0792427	1900	tags=58%	list=32%	signal=40%	5588/29851/3932/10125/3458/940/915/5603/925/3702/3937/916/917/1326/919/4790/5788/23624/23533/1493/8915/5294/4793/7006/7124/5293/10892/7409
KEGG_NATURAL_KILLER_CELL_MEDIATED_CYTOTOXICITY	kegg_natural_killer_cell_mediated_cytotoxicity	47	0.386525	1.43826	0.0622222	0.161296	0.108239	1302	tags=40%	list=22%	signal=32%	3002/80328/2215/3932/3458/2214/962/3821/5880/3937/5551/3683/4277/6850/5336/919/356/23533/6464

## Sheet: CXCL9_related_pathway_enchrimen
ID	Description	setSize	enrichmentScore	NES	pvalue	p.adjust	qvalue	rank	leading_edge	core_enrichment
LINDSTEDT_DENDRITIC_CELL_MATURATION_A	lindstedt_dendritic_cell_maturation_a	33	0.799489	2.75818	1e-10	2.95702e-09	2e-09	612	tags=67%	list=10%	signal=60%	8942/2919/6364/3627/2920/9636/23657/3593/3553/6348/2633/6355/9603/6351/6347/3575/8843/6373/962/10626/7097/22797
REACTOME_NEUTROPHIL_DEGRANULATION	reactome_neutrophil_degranulation	159	0.538073	2.49766	1e-10	2.95702e-09	2e-09	991	tags=35%	list=16%	signal=30%	6283/6947/6317/6280/3934/10855/2919/8876/116844/3579/5265/6279/383/5646/8836/2215/57126/3728/5645/6402/51316/6286/2357/2760/55276/5724/4318/1992/79930/29108/5873/3163/272/7097/6590/11031/23406/6278/80331/54472/7415/963/5717/5836/51382/5329/3683/961/9342/23114/53831/1536/391/4069/28988/54509
KEGG_CYTOKINE_CYTOKINE_RECEPTOR_INTERACTION	kegg_cytokine_cytokine_receptor_interaction	110	0.503688	2.19679	2.30805e-07	3.52915e-06	2.38696e-06	1003	tags=43%	list=17%	signal=36%	2919/6364/10563/29949/3627/2920/4283/3579/3593/3553/3605/55801/50604/6362/6348/11009/3566/6355/6367/27242/6351/1236/6347/3458/6372/3575/6354/8807/6373/1438/7852/3595/1439/3561/51561/1234/85480/4050/2921/9180/3559/84957/10663/3604/58191/3569/1230
KEGG_NOD_LIKE_RECEPTOR_SIGNALING_PATHWAY	kegg_nod_like_receptor_signaling_pathway	35	0.658932	2.3066	3.90624e-06	4.67442e-05	3.16157e-05	613	tags=43%	list=10%	signal=39%	2919/2920/3553/84674/838/64127/6355/6347/6354/59082/5603/29108/834/330/260434
KEGG_TOLL_LIKE_RECEPTOR_SIGNALING_PATHWAY	kegg_toll_like_receptor_signaling_pathway	42	0.57473	2.07925	6.33343e-05	0.000575152	0.000389007	2065	tags=76%	list=34%	signal=50%	3627/4283/3665/3593/3553/6348/6351/5603/6373/7097/9641/4615/54472/942/1326/5608/3569/51311/4790/841/23533/5294/7098/23643/941/7124/5293/7187/5599/6885/1147/6416
KEGG_JAK_STAT_SIGNALING_PATHWAY	kegg_jak_stat_signaling_pathway	58	0.4972	1.96789	0.000405394	0.00278942	0.00188664	1354	tags=53%	list=22%	signal=42%	29949/3593/55801/50604/11009/9021/3566/3458/3575/1438/8651/3595/1439/3561/3718/10379/51561/85480/9180/3559/9063/3569/5292/8027/6774/64109/23624/50615/23533/3594/3587
KEGG_CHEMOKINE_SIGNALING_PATHWAY	kegg_chemokine_signaling_pathway	88	0.42028	1.76474	0.00170665	0.00942343	0.00637359	1314	tags=39%	list=22%	signal=31%	2919/6364/10563/3627/2920/4283/3579/6362/6348/6355/6367/6351/1236/6347/6372/6354/3702/6373/7852/3718/5880/1234/2921/10663/58191/1230/4790/729230/6375/6774/23533/3055/6464/6374
KEGG_RIG_I_LIKE_RECEPTOR_SIGNALING_PATHWAY	kegg_rig_i_like_receptor_signaling_pathway	26	0.579489	1.87864	0.00327334	0.0158485	0.0107192	602	tags=31%	list=10%	signal=28%	3627/9636/3665/3593/64135/79671/5603/9641
KEGG_T_CELL_RECEPTOR_SIGNALING_PATHWAY	kegg_t_cell_receptor_signaling_pathway	48	0.407133	1.54465	0.038806	0.11494	0.0777404	1900	tags=58%	list=32%	signal=40%	5588/29851/3932/10125/3458/940/915/5603/925/3702/3937/916/917/1326/919/4790/5788/23624/23533/1493/8915/5294/4793/7006/7124/5293/10892/7409
KEGG_NATURAL_KILLER_CELL_MEDIATED_CYTOTOXICITY	kegg_natural_killer_cell_mediated_cytotoxicity	47	0.386525	1.4481	0.0574887	0.154774	0.104682	1302	tags=40%	list=22%	signal=32%	3002/80328/2215/3932/3458/2214/962/3821/5880/3937/5551/3683/4277/6850/5336/919/356/23533/6464

## Sheet: CCL18_related_pathway_enchrimen
ID	Description	setSize	enrichmentScore	NES	pvalue	p.adjust	qvalue	rank	leading_edge	core_enrichment
LINDSTEDT_DENDRITIC_CELL_MATURATION_A	lindstedt_dendritic_cell_maturation_a	33	0.799489	2.78318	1e-10	3.00672e-09	2.03273e-09	612	tags=67%	list=10%	signal=60%	8942/2919/6364/3627/2920/9636/23657/3593/3553/6348/2633/6355/9603/6351/6347/3575/8843/6373/962/10626/7097/22797
REACTOME_NEUTROPHIL_DEGRANULATION	reactome_neutrophil_degranulation	159	0.538073	2.4569	1e-10	3.00672e-09	2.03273e-09	991	tags=35%	list=16%	signal=30%	6283/6947/6317/6280/3934/10855/2919/8876/116844/3579/5265/6279/383/5646/8836/2215/57126/3728/5645/6402/51316/6286/2357/2760/55276/5724/4318/1992/79930/29108/5873/3163/272/7097/6590/11031/23406/6278/80331/54472/7415/963/5717/5836/51382/5329/3683/961/9342/23114/53831/1536/391/4069/28988/54509
KEGG_CYTOKINE_CYTOKINE_RECEPTOR_INTERACTION	kegg_cytokine_cytokine_receptor_interaction	110	0.503688	2.2099	6.27346e-07	8.94281e-06	6.04589e-06	1003	tags=43%	list=17%	signal=36%	2919/6364/10563/29949/3627/2920/4283/3579/3593/3553/3605/55801/50604/6362/6348/11009/3566/6355/6367/27242/6351/1236/6347/3458/6372/3575/6354/8807/6373/1438/7852/3595/1439/3561/51561/1234/85480/4050/2921/9180/3559/84957/10663/3604/58191/3569/1230
KEGG_NOD_LIKE_RECEPTOR_SIGNALING_PATHWAY	kegg_nod_like_receptor_signaling_pathway	35	0.658932	2.304	3.35172e-06	4.07907e-05	2.7577e-05	613	tags=43%	list=10%	signal=39%	2919/2920/3553/84674/838/64127/6355/6347/6354/59082/5603/29108/834/330/260434
KEGG_TOLL_LIKE_RECEPTOR_SIGNALING_PATHWAY	kegg_toll_like_receptor_signaling_pathway	42	0.57473	2.09544	9.19517e-05	0.00080638	0.000545163	2065	tags=76%	list=34%	signal=50%	3627/4283/3665/3593/3553/6348/6351/5603/6373/7097/9641/4615/54472/942/1326/5608/3569/51311/4790/841/23533/5294/7098/23643/941/7124/5293/7187/5599/6885/1147/6416
KEGG_JAK_STAT_SIGNALING_PATHWAY	kegg_jak_stat_signaling_pathway	58	0.4972	1.9514	0.000329607	0.00237204	0.00160365	1354	tags=53%	list=22%	signal=42%	29949/3593/55801/50604/11009/9021/3566/3458/3575/1438/8651/3595/1439/3561/3718/10379/51561/85480/9180/3559/9063/3569/5292/8027/6774/64109/23624/50615/23533/3594/3587
KEGG_CHEMOKINE_SIGNALING_PATHWAY	kegg_chemokine_signaling_pathway	88	0.42028	1.78635	0.00224073	0.0118424	0.00800622	1314	tags=39%	list=22%	signal=31%	2919/6364/10563/3627/2920/4283/3579/6362/6348/6355/6367/6351/1236/6347/6372/6354/3702/6373/7852/3718/5880/1234/2921/10663/58191/1230/4790/729230/6375/6774/23533/3055/6464/6374
KEGG_RIG_I_LIKE_RECEPTOR_SIGNALING_PATHWAY	kegg_rig_i_like_receptor_signaling_pathway	26	0.579489	1.89064	0.00232554	0.0121827	0.00823626	602	tags=31%	list=10%	signal=28%	3627/9636/3665/3593/64135/79671/5603/9641
KEGG_T_CELL_RECEPTOR_SIGNALING_PATHWAY	kegg_t_cell_receptor_signaling_pathway	48	0.407133	1.53283	0.039823	0.119418	0.080734	1900	tags=58%	list=32%	signal=40%	5588/29851/3932/10125/3458/940/915/5603/925/3702/3937/916/917/1326/919/4790/5788/23624/23533/1493/8915/5294/4793/7006/7124/5293/10892/7409
KEGG_NATURAL_KILLER_CELL_MEDIATED_CYTOTOXICITY	kegg_natural_killer_cell_mediated_cytotoxicity	47	0.386525	1.4488	0.0732436	0.182763	0.123559	1302	tags=40%	list=22%	signal=32%	3002/80328/2215/3932/3458/2214/962/3821/5880/3937/5551/3683/4277/6850/5336/919/356/23533/6464

## Sheet: IMsore_related_pathway_enchrime
ID	Description	setSize	enrichmentScore	NES	pvalue	p.adjust	qvalue	rank	leading_edge	core_enrichment
LINDSTEDT_DENDRITIC_CELL_MATURATION_A	lindstedt_dendritic_cell_maturation_a	41	0.789704	2.91719	1e-10	2.83571e-09	1.8594e-09	674	tags=63%	list=10%	signal=58%	3576/8942/2919/6364/3627/2920/9636/23657/5327/3593/3553/6348/2633/8140/6355/9603/6351/6347/3575/6772/8843/6373/962/10626/7097/22797
REACTOME_NEUTROPHIL_DEGRANULATION	reactome_neutrophil_degranulation	210	0.488394	2.35468	1e-10	2.83571e-09	1.8594e-09	963	tags=29%	list=14%	signal=25%	6283/6947/6317/6280/3934/10855/2919/4057/8876/116844/3579/5265/6279/383/4860/12/5646/2171/8836/2215/57126/3728/5645/6402/51316/6286/2357/2760/1075/55276/5724/4318/1992/79930/29108/5873/3163/272/5718/7097/6590/11031/1476/23406/6278/80331/54472/7415/963/5686/5717/5836/170482/51382/5329/3683/961/9342/23114/53831
KEGG_NOD_LIKE_RECEPTOR_SIGNALING_PATHWAY	kegg_nod_like_receptor_signaling_pathway	38	0.682855	2.48488	1.56358e-07	2.44386e-06	1.60246e-06	676	tags=42%	list=10%	signal=38%	3576/2919/2920/3553/84674/838/64127/6355/6347/6354/59082/5603/29108/834/330/260434
KEGG_CYTOKINE_CYTOKINE_RECEPTOR_INTERACTION	kegg_cytokine_cytokine_receptor_interaction	122	0.504966	2.27083	1.60292e-07	2.48578e-06	1.62994e-06	1140	tags=41%	list=16%	signal=35%	3576/2919/6364/10563/29949/3627/2920/4283/3579/3593/3553/3605/55801/50604/6362/6348/11009/3566/6355/6367/27242/6351/1236/6347/3458/6372/3575/6354/8807/6373/1438/7852/3595/1439/3561/51561/1234/8743/338376/85480/4050/2921/9180/3559/84957/10663/3604/58191/3569/1230
KEGG_TOLL_LIKE_RECEPTOR_SIGNALING_PATHWAY	kegg_toll_like_receptor_signaling_pathway	48	0.588584	2.22889	1.15559e-05	0.000121689	7.97924e-05	1470	tags=50%	list=21%	signal=40%	3576/3627/4283/3665/3593/3553/6348/6351/6772/5603/6373/7097/9641/4615/54472/942/1326/5608/3569/51311/4790/841/3654/23533
KEGG_CHEMOKINE_SIGNALING_PATHWAY	kegg_chemokine_signaling_pathway	97	0.448751	1.93909	0.000114145	0.000906312	0.000594275	749	tags=25%	list=11%	signal=22%	3576/2919/6364/10563/3627/2920/4283/3579/6362/6348/4067/6355/6367/6351/1236/6347/6372/6354/6772/3702/6373/7852/3718/5880
KEGG_RIG_I_LIKE_RECEPTOR_SIGNALING_PATHWAY	kegg_rig_i_like_receptor_signaling_pathway	31	0.59827	2.05483	0.000427642	0.00287265	0.00188362	853	tags=32%	list=12%	signal=28%	3576/3627/9636/3665/3593/64135/79671/5603/9641/338376
KEGG_JAK_STAT_SIGNALING_PATHWAY	kegg_jak_stat_signaling_pathway	66	0.478647	1.93922	0.000907663	0.00544323	0.00356917	1552	tags=50%	list=22%	signal=39%	29949/3593/55801/50604/11009/9021/3566/3458/3575/6772/1438/8651/3595/1439/3561/3718/10379/51561/338376/85480/9180/3559/9063/3569/5292/8027/6774/64109/23624/50615/23533/3594/3587
KEGG_T_CELL_RECEPTOR_SIGNALING_PATHWAY	kegg_t_cell_receptor_signaling_pathway	50	0.401852	1.52071	0.0302036	0.0911156	0.0597452	2211	tags=58%	list=32%	signal=40%	5588/29851/3932/10125/3458/940/915/5603/925/3702/3937/916/917/1326/919/4790/5788/23624/23533/1493/8915/5294/4793/7006/7124/5293/5296/10892/7409
KEGG_NATURAL_KILLER_CELL_MEDIATED_CYTOTOXICITY	kegg_natural_killer_cell_mediated_cytotoxicity	57	0.384901	1.51242	0.0402878	0.113919	0.0746976	2368	tags=60%	list=34%	signal=40%	3002/80328/2215/135250/3932/3458/2214/962/3821/5880/3937/8743/5551/3683/4277/6850/5336/919/356/23533/6464/3383/5294/8797/4068/3689/7124/5293/5296/51744/7409/3459/7305/3824
