# Supplementary material for: Experimental Validation of an Immune Cell Infiltration Signature in Psoriasis: Translating Computational Modeling to In Vivo Efficacy
Source: J Clin Lab Anal. 2026 Mar 19;40(8):e70203. doi: 10.1002/jcla.70203 (PMC13107425; doi:10.1002/jcla.70203)
Supplement: Supplementary file 6 — Table S5: The 28 immune cells infiltration in each psoriasis samples. [file JCLA-40-e70203-s006.xlsx]

## Sheet: MergeLM28ssGSEARes
Supplementary Table S5. the 28 immune cells infiltration in each psoriasis samples
sample	Activated B cell	Activated CD4 T cell	Activated CD8 T cell	Activated dendritic cell	CD56bright natural killer cell	CD56dim natural killer cell	Central memory CD4 T cell	Central memory CD8 T cell	Effector memeory CD4 T cell	Effector memeory CD8 T cell	Eosinophil	Gamma delta T cell	Immature B cell	Immature dendritic cell	Macrophage	Mast cell	MDSC	Memory B cell	Monocyte	Natural killer cell	Natural killer T cell	Neutrophil	Plasmacytoid dendritic cell	Regulatory T cell	T follicular helper cell	Type 1 T helper cell	Type 17 T helper cell	Type 2 T helper cell	group
GSM2859021	-0.169424	-0.000345818	0.15532	0.288511	0.395763	0.214586	0.645852	0.420406	0.314949	0.375606	-0.0777138	0.406893	0.0521912	0.501675	0.0864305	0.165974	0.144739	0.183754	0.372848	0.288803	0.0482934	-0.0851918	0.48057	0.146488	0.228717	0.178747	0.0595008	0.271636	PN
GSM2859022	-0.127507	0.198766	0.214331	0.310814	0.351377	0.259067	0.63118	0.418563	0.27865	0.415929	-0.0768384	0.450167	0.0811404	0.487986	0.141713	0.192375	0.233478	0.127399	0.40922	0.278098	0.0677758	0.157992	0.481225	0.227663	0.250747	0.187843	0.0867176	0.327058	PP
GSM2859023	-0.159512	-0.0907273	0.103451	0.322027	0.404211	0.261143	0.653768	0.383839	0.300113	0.429659	-0.045441	0.430785	0.0608809	0.517134	0.0916696	0.219605	0.168942	0.121794	0.394426	0.313051	0.0525949	-0.0515696	0.510102	0.197896	0.278246	0.20349	0.0770548	0.180497	PN
GSM2859024	-0.137512	0.22796	0.280213	0.319642	0.361619	0.247484	0.636762	0.422241	0.312324	0.410178	-0.051677	0.41121	0.0621692	0.515878	0.130438	0.179227	0.286461	0.179712	0.365607	0.304634	0.0661581	0.165727	0.468081	0.219137	0.256801	0.20524	0.0897839	0.290731	PP
GSM2859026	-0.18927	-0.0348259	0.164735	0.293632	0.398064	0.231751	0.623478	0.405696	0.321632	0.37515	-0.112965	0.406613	0.0252745	0.521938	0.0926541	0.151293	0.118299	0.169817	0.412789	0.280966	0.0503526	-0.135008	0.492902	0.122419	0.241028	0.194633	0.0713922	0.253458	PN
GSM2859027	-0.20732	0.0830707	0.244454	0.276612	0.39126	0.234097	0.596977	0.373102	0.305597	0.393116	-0.115864	0.402804	0.0346784	0.510449	0.0881868	0.157577	0.173056	0.150629	0.393187	0.275627	0.0430707	0.058861	0.467843	0.120771	0.229898	0.184537	0.0743786	0.251293	PP
GSM2859029	-0.192444	-0.0498176	0.186278	0.302814	0.377137	0.200777	0.646915	0.398515	0.310808	0.391355	-0.0672433	0.379037	0.0204027	0.510673	0.0932198	0.211234	0.185322	0.163105	0.372929	0.280752	0.0459092	-0.0876619	0.472801	0.134354	0.211902	0.209725	0.0483465	0.268751	PN
GSM2859030	-0.16906	0.17903	0.266529	0.318202	0.373419	0.247371	0.616212	0.400685	0.288042	0.398067	-0.049996	0.398214	0.0333238	0.505795	0.116351	0.189604	0.246995	0.170458	0.374859	0.288077	0.0680563	0.177698	0.459902	0.188723	0.237906	0.197353	0.0953487	0.294274	PP
GSM2859032	-0.107125	-0.063606	0.108183	0.274771	0.370361	0.188497	0.653831	0.420137	0.325687	0.401271	-0.0256664	0.41233	0.0664523	0.481809	0.131439	0.264752	0.170022	0.177047	0.375458	0.300744	0.0781658	-0.0524791	0.491977	0.158535	0.232734	0.201797	0.0228006	0.318582	PN
GSM2859033	-0.139065	0.188921	0.231226	0.275694	0.366139	0.24464	0.604952	0.398561	0.265641	0.394061	-0.0717909	0.417987	0.0543377	0.487487	0.0993999	0.201653	0.196109	0.150821	0.387805	0.283792	0.0800114	0.231894	0.469504	0.165075	0.233874	0.200189	0.0609745	0.312095	PP
GSM2859035	-0.200774	0.020625	0.136408	0.30496	0.36847	0.198979	0.645718	0.403846	0.320449	0.395916	-0.0799833	0.398709	0.0272704	0.504985	0.0844672	0.212735	0.144743	0.20984	0.378858	0.299197	0.0548689	-0.0845082	0.469066	0.12527	0.221359	0.187378	0.0356581	0.290904	PN
GSM2859036	-0.15676	0.12832	0.258955	0.309745	0.390721	0.216893	0.636262	0.391457	0.292873	0.414893	-0.066161	0.424229	0.0423529	0.496597	0.110339	0.212932	0.22598	0.194504	0.403013	0.303566	0.0685457	0.052789	0.47837	0.200461	0.250207	0.209114	0.0296102	0.268386	PP
GSM2859038	-0.212676	-0.0690923	0.181857	0.287311	0.408223	0.207346	0.655393	0.404944	0.297652	0.36516	-0.1303	0.401358	0.0343342	0.500019	0.102286	0.195789	0.145346	0.184754	0.395745	0.314405	0.0490186	-0.0807998	0.480508	0.141418	0.224124	0.193899	0.0530888	0.256079	PN
GSM2859039	-0.126527	0.205452	0.321108	0.327846	0.387979	0.255477	0.633551	0.395137	0.275336	0.429791	-0.0861382	0.42251	0.0730595	0.494971	0.122439	0.20796	0.290496	0.169197	0.419675	0.31907	0.0805604	0.142611	0.495591	0.249958	0.2736	0.213134	0.0725112	0.282441	PP
GSM2859041	-0.158781	-0.0550962	0.146487	0.282471	0.383143	0.230559	0.640629	0.381699	0.340497	0.372825	-0.1486	0.362369	0.0406517	0.497961	0.0575292	0.161638	0.114706	0.185429	0.389726	0.28605	0.0178013	-0.0809034	0.473537	0.138095	0.20203	0.179222	0.0854844	0.267188	PN
GSM2859042	-0.12393	0.194432	0.269471	0.334412	0.362196	0.263988	0.662455	0.412568	0.34071	0.441172	0.0360501	0.433704	0.0965199	0.498367	0.121557	0.227846	0.28938	0.195901	0.410059	0.321648	0.0679691	0.0758805	0.49763	0.268389	0.296836	0.217997	0.0707034	0.308264	PP
GSM2859044	-0.140128	-0.0739184	0.102322	0.27235	0.398267	0.200684	0.645495	0.401342	0.347436	0.374016	-0.058279	0.405313	0.040679	0.496557	0.0956159	0.181785	0.0932711	0.192783	0.377751	0.287752	0.0653504	-0.0399036	0.485345	0.129637	0.211261	0.176283	0.0632597	0.289621	PN
GSM2859045	-0.169701	0.175002	0.22533	0.271916	0.375286	0.210391	0.621105	0.383165	0.300368	0.390616	-0.0733212	0.401708	0.0186968	0.50762	0.103962	0.158912	0.210949	0.163548	0.343308	0.284739	0.0539029	0.129037	0.457771	0.183648	0.237428	0.195407	0.0450162	0.289578	PP
GSM2859047	-0.20897	-0.056703	0.142981	0.255095	0.39547	0.207881	0.653471	0.373806	0.32018	0.367095	-0.147509	0.362067	0.0388209	0.50478	0.0494295	0.192709	0.0782928	0.214342	0.394851	0.259261	0.0364479	-0.0433001	0.476039	0.0989406	0.197338	0.171437	0.0702687	0.269395	PN
GSM2859048	-0.131891	0.157745	0.267994	0.280696	0.373005	0.238014	0.632992	0.391518	0.301268	0.393872	-0.0922292	0.380174	0.0645151	0.495455	0.0942678	0.205705	0.237952	0.190129	0.407604	0.275135	0.0586892	0.11241	0.470179	0.176986	0.241981	0.203383	0.0591069	0.282871	PP
GSM2859050	-0.19526	-0.00903937	0.186919	0.297438	0.383471	0.202431	0.64353	0.42053	0.312673	0.38409	-0.139484	0.414244	0.0253819	0.518478	0.110608	0.210115	0.201728	0.206513	0.38309	0.268113	0.0530089	-0.0869052	0.485708	0.129055	0.241896	0.20668	0.0477599	0.301923	PN
GSM2859051	-0.173221	0.163553	0.265945	0.307965	0.371533	0.250437	0.612272	0.401586	0.280204	0.409577	-0.104766	0.398904	0.0591653	0.508075	0.109252	0.176126	0.233426	0.148429	0.370021	0.285862	0.0699888	0.158312	0.469557	0.195184	0.244379	0.196334	0.0773469	0.314413	PP
GSM2859053	-0.175921	-0.07644	0.167543	0.273322	0.39464	0.216639	0.63914	0.383616	0.311821	0.391652	-0.119225	0.357414	0.0494743	0.479172	0.0604052	0.209496	0.105562	0.205506	0.392329	0.290247	0.032858	-0.0955101	0.477977	0.130365	0.21714	0.175291	0.0516531	0.264757	PN
GSM2859054	-0.111861	0.0957167	0.266446	0.298245	0.3715	0.235711	0.63122	0.400204	0.274671	0.416199	-0.0597722	0.391098	0.0835354	0.485794	0.0925482	0.187627	0.235601	0.152763	0.397484	0.284473	0.0507302	0.123019	0.477308	0.185232	0.260606	0.202018	0.0483734	0.262956	PP
GSM2859056	-0.139355	0.122071	0.214454	0.350849	0.375358	0.180676	0.671697	0.43015	0.343244	0.411153	-0.0863821	0.465565	0.0566373	0.530445	0.17264	0.251199	0.31281	0.208721	0.375431	0.31114	0.107372	-0.0580557	0.491985	0.275771	0.297969	0.250214	0.0619062	0.32402	PN
GSM2859057	-0.119842	0.273046	0.301935	0.313256	0.372579	0.258104	0.637967	0.397907	0.288199	0.415581	-0.0441552	0.398705	0.0867586	0.517374	0.150847	0.184575	0.295048	0.176161	0.382917	0.331537	0.0961338	0.172469	0.467669	0.239902	0.277793	0.235184	0.0981067	0.337585	PP
GSM2859058	-0.164277	0.00174861	0.206759	0.338355	0.386099	0.209594	0.667097	0.405099	0.326778	0.404456	-0.120476	0.430342	0.0415161	0.504828	0.145347	0.213568	0.252444	0.210402	0.390889	0.304955	0.124174	-0.0675249	0.490719	0.210907	0.283175	0.23936	0.0482077	0.302206	PN
GSM2859059	-0.16428	0.210592	0.256607	0.281423	0.377459	0.267332	0.617128	0.380027	0.264911	0.377294	-0.111248	0.390921	0.00848067	0.492467	0.0985543	0.0989076	0.186363	0.149109	0.394064	0.277814	0.086129	0.175993	0.446432	0.131498	0.229805	0.197864	0.069472	0.292491	PP
GSM2859061	-0.16867	-0.0370043	0.134126	0.264216	0.40628	0.222218	0.653455	0.375812	0.351362	0.392081	-0.124471	0.442585	0.0516416	0.50154	0.0942128	0.22103	0.139393	0.231031	0.420332	0.290807	0.0585609	-0.0565745	0.492905	0.164738	0.260636	0.219853	0.0830444	0.230022	PN
GSM2859062	-0.136214	0.221053	0.270037	0.295619	0.346977	0.256386	0.621148	0.380482	0.29014	0.41471	-0.082986	0.425504	0.0706159	0.506621	0.110129	0.21079	0.253331	0.200307	0.410853	0.306721	0.0663222	0.143188	0.490742	0.230036	0.266798	0.194437	0.0763494	0.29998	PP
GSM2859064	-0.209659	-0.0680434	0.134448	0.26135	0.402112	0.218295	0.634294	0.364372	0.302406	0.364543	-0.137424	0.363195	0.0373935	0.502235	0.0666422	0.101704	0.0608561	0.177317	0.411828	0.253306	0.048324	-0.0731272	0.483802	0.0687276	0.178611	0.172888	0.0561083	0.27126	PN
GSM2859065	-0.127075	0.273862	0.300788	0.302346	0.374956	0.26571	0.616966	0.397737	0.278115	0.405033	-0.0603076	0.415829	0.0455401	0.496799	0.115529	0.126596	0.260674	0.1944	0.418389	0.304724	0.0909234	0.178107	0.486937	0.205784	0.235468	0.199648	0.0709383	0.289532	PP
GSM2859067	-0.192181	-0.0605514	0.134446	0.291863	0.387849	0.205868	0.62567	0.398877	0.331002	0.393116	-0.0946433	0.41637	0.0379322	0.50304	0.116868	0.246826	0.142978	0.194111	0.387158	0.296603	0.0627768	-0.045883	0.486445	0.157041	0.242051	0.205943	0.050075	0.286113	PN
GSM2859068	-0.202551	0.270858	0.283593	0.291824	0.36758	0.230352	0.610552	0.399979	0.309652	0.406037	-0.0966728	0.394636	0.0543133	0.51415	0.113611	0.161565	0.223296	0.177895	0.367494	0.315125	0.0730567	0.171615	0.446018	0.128851	0.242738	0.21445	0.060814	0.320754	PP
GSM2859070	-0.222028	-0.107079	0.0964272	0.29495	0.386549	0.212056	0.652548	0.417897	0.329308	0.402869	-0.134067	0.366479	0.0408909	0.493515	0.0640054	0.197206	0.108032	0.205721	0.418696	0.285435	0.0264697	-0.0887566	0.503039	0.149512	0.225951	0.170147	0.0645138	0.281016	PN
GSM2859071	-0.175953	0.211819	0.272747	0.286454	0.350459	0.268691	0.628667	0.421083	0.286385	0.402324	-0.0468628	0.42689	0.0659871	0.480301	0.0742259	0.208837	0.261329	0.186022	0.392767	0.25733	0.0558494	0.177831	0.471257	0.191719	0.257185	0.209	0.0530393	0.310396	PP
GSM2859073	-0.190456	0.112856	0.229343	0.298946	0.371692	0.268589	0.605432	0.387042	0.255459	0.425554	-0.136594	0.435031	0.0406527	0.475605	0.0974828	0.182342	0.206228	0.17175	0.418826	0.275778	0.045163	0.135358	0.481364	0.207872	0.272292	0.184826	0.0642121	0.254348	PP
GSM2859075	-0.18556	-0.0326739	0.177263	0.306689	0.38411	0.202383	0.638793	0.416109	0.306065	0.372993	-0.0864936	0.423351	0.0110837	0.50694	0.101005	0.189604	0.168443	0.181627	0.402532	0.277957	0.0428439	-0.0427892	0.493415	0.164376	0.257245	0.195315	0.071294	0.292694	PN
GSM2859076	-0.114226	0.192364	0.310622	0.302298	0.384442	0.238687	0.620349	0.414431	0.294913	0.41013	-0.0629959	0.44069	0.060687	0.49803	0.130902	0.222913	0.276106	0.184975	0.419497	0.309992	0.0669317	0.159921	0.485872	0.227393	0.273012	0.220051	0.0624306	0.30606	PP
GSM2859078	-0.160749	-0.0634574	0.224414	0.305024	0.392632	0.234219	0.638175	0.429251	0.321549	0.411029	-0.133444	0.405078	0.0613617	0.505377	0.0937928	0.236481	0.233382	0.16646	0.418695	0.305334	0.0483794	-0.0628124	0.501099	0.150914	0.263478	0.208504	0.0691253	0.269285	PN
GSM2859079	-0.144798	0.106998	0.261129	0.298895	0.351687	0.239782	0.648766	0.430795	0.299906	0.422856	-0.0819249	0.455061	0.0871647	0.503989	0.135218	0.234954	0.291001	0.171677	0.406234	0.283431	0.0887411	0.0969166	0.500121	0.234992	0.289557	0.204856	0.0778612	0.270662	PP
GSM2859081	-0.220271	-0.0232572	0.158161	0.281708	0.369149	0.194996	0.633241	0.398987	0.300771	0.363189	-0.0670131	0.406877	0.0153076	0.513799	0.059163	0.154832	0.0890816	0.154464	0.382135	0.270304	0.030549	-0.0297466	0.459028	0.0864315	0.222247	0.190492	0.0846585	0.268743	PN
GSM2859082	-0.193811	0.264897	0.210822	0.301742	0.380776	0.216754	0.599489	0.41607	0.294712	0.422753	-0.0428543	0.400474	0.0614432	0.50542	0.131831	0.161998	0.220935	0.17104	0.374049	0.332078	0.0713489	0.263396	0.468349	0.207412	0.257101	0.199981	0.117148	0.326896	PP
GSM2859083	-0.22386	-0.0516866	0.167258	0.311586	0.384945	0.226167	0.656613	0.395882	0.317285	0.386544	-0.108188	0.392422	0.0449949	0.489833	0.0983303	0.205848	0.199983	0.210599	0.409472	0.266037	0.0680057	-0.0943917	0.495445	0.186857	0.248964	0.209543	0.0576094	0.265001	PN
GSM2859084	-0.179401	0.22324	0.269112	0.30731	0.362166	0.249383	0.637384	0.387855	0.289359	0.413757	0.0133327	0.414627	0.0529837	0.494353	0.114837	0.196133	0.267458	0.204776	0.402231	0.281907	0.0865835	0.153522	0.482178	0.218178	0.263614	0.229243	0.0619179	0.308902	PP
GSM2859086	-0.14413	0.21903	0.217444	0.334481	0.376336	0.291046	0.631106	0.438399	0.274133	0.434696	-0.103885	0.457183	0.0402259	0.49393	0.151783	0.20411	0.282862	0.108421	0.428929	0.296446	0.112041	0.121235	0.522372	0.288344	0.297736	0.195524	0.0726261	0.296411	PN
GSM2859087	-0.187815	0.243205	0.250005	0.309678	0.371472	0.243784	0.62848	0.431904	0.285787	0.400055	-0.0793589	0.438056	0.00673137	0.505022	0.149126	0.204587	0.269132	0.14219	0.361091	0.304704	0.0877762	0.202291	0.48942	0.282113	0.271267	0.21285	0.0801065	0.317955	PP
GSM2859089	-0.220627	0.0416337	0.185408	0.290987	0.389894	0.20918	0.647264	0.404364	0.350223	0.385791	-0.0953552	0.415947	0.0527545	0.50113	0.100533	0.271374	0.190684	0.229314	0.386505	0.277234	0.0545538	-0.0692591	0.491954	0.212703	0.270614	0.214125	0.0782205	0.308681	PN
GSM2859090	-0.115603	0.267828	0.300695	0.301876	0.367779	0.254023	0.650855	0.408002	0.314288	0.391035	-0.0115596	0.447393	0.0942155	0.505372	0.137226	0.252667	0.323457	0.193102	0.381349	0.308457	0.0857847	0.165217	0.47974	0.247182	0.285718	0.243501	0.0659893	0.332475	PP
GSM2859092	-0.186748	-0.0846582	0.159536	0.310025	0.370216	0.221331	0.634871	0.404452	0.302251	0.388154	-0.109226	0.414528	0.0476963	0.493422	0.0826803	0.199099	0.181292	0.223212	0.418935	0.262322	0.0603643	-0.0298452	0.483223	0.148692	0.236716	0.18613	0.0387954	0.266262	PN
GSM2859093	-0.145511	0.327407	0.356363	0.345767	0.358884	0.239409	0.64325	0.444033	0.28429	0.436425	-6.97256e-05	0.465896	0.082007	0.517164	0.169239	0.243318	0.363098	0.176084	0.363862	0.342774	0.125903	0.219222	0.483785	0.304503	0.295307	0.257097	0.0873051	0.342162	PP
GSM2859095	-0.154837	-0.0395789	0.209996	0.297658	0.387015	0.219772	0.646795	0.379154	0.292123	0.371256	-0.0814733	0.440834	0.0672193	0.505064	0.0884224	0.180276	0.140874	0.161368	0.394933	0.285307	0.0324346	-0.0603785	0.474048	0.113054	0.223688	0.195485	0.0740218	0.296529	PN
GSM2859096	-0.131644	0.253573	0.283322	0.308626	0.365082	0.255081	0.625845	0.398511	0.284073	0.426978	-0.0366783	0.422332	0.114634	0.511265	0.104968	0.236346	0.198206	0.143619	0.357367	0.309458	0.0618573	0.149471	0.475446	0.198037	0.25431	0.19816	0.104376	0.32343	PP
GSM2859098	-0.196206	-0.0781982	0.148244	0.300758	0.376901	0.211036	0.659251	0.421273	0.32235	0.366777	-0.13996	0.360683	0.0405212	0.506123	0.0863685	0.17943	0.14222	0.222376	0.382426	0.278709	0.059377	-0.0882378	0.486559	0.134937	0.241117	0.190163	0.0761514	0.280671	PN
GSM2859099	-0.160234	0.249477	0.316071	0.318982	0.349664	0.255567	0.631508	0.412663	0.30191	0.420923	-0.05622	0.411256	0.0634867	0.483401	0.107806	0.180829	0.250991	0.164343	0.383924	0.306263	0.0752843	0.149858	0.469286	0.236066	0.247005	0.199504	0.0909557	0.310329	PP
GSM2859101	-0.172948	0.00753139	0.172673	0.312235	0.38887	0.207659	0.652913	0.414573	0.331479	0.403132	-0.107307	0.448278	0.0271526	0.50539	0.130431	0.212094	0.209356	0.215771	0.394397	0.287291	0.0711701	-0.073803	0.491178	0.191822	0.254157	0.213669	0.0774715	0.301749	PN
GSM2859102	-0.132051	0.241652	0.276144	0.325515	0.387167	0.270288	0.625765	0.400134	0.315863	0.446598	-0.0672107	0.481727	0.0727779	0.505338	0.139999	0.22052	0.266023	0.167452	0.414203	0.315827	0.0817514	0.117577	0.482263	0.261958	0.281517	0.224884	0.0940338	0.319887	PP
GSM2859104	-0.168871	-0.0309998	0.191003	0.336711	0.373872	0.207944	0.672122	0.436405	0.318457	0.417104	-0.110287	0.437564	0.0850953	0.508215	0.113978	0.209584	0.260613	0.197534	0.411815	0.295655	0.0587589	-0.0347834	0.484699	0.192552	0.27291	0.231517	0.0499045	0.28077	PN
GSM2859105	-0.154827	0.190609	0.287643	0.30006	0.364204	0.254166	0.621834	0.41107	0.281836	0.408135	-0.0884286	0.413906	0.0818533	0.495194	0.133736	0.184432	0.271446	0.150392	0.39309	0.320169	0.0808105	0.178404	0.477599	0.212004	0.265464	0.205703	0.0765603	0.280117	PP
GSM2859107	-0.189622	-0.0740665	0.166806	0.309951	0.393285	0.210686	0.649852	0.411853	0.344465	0.37767	-0.106505	0.39757	0.0332005	0.501691	0.102388	0.193388	0.164145	0.218039	0.404713	0.29559	0.055334	-0.0487267	0.497363	0.17754	0.258002	0.192187	0.0483561	0.265699	PN
GSM2859108	-0.175397	-0.10943	0.166936	0.297181	0.384918	0.217004	0.652589	0.410544	0.332886	0.389609	-0.103561	0.38556	0.0519804	0.496697	0.109552	0.207522	0.119622	0.204933	0.406534	0.307375	0.0566915	-0.0615716	0.504948	0.167153	0.250437	0.188731	0.0390594	0.249254	PP
GSM2859109	-0.218653	0.00773382	0.0810776	0.285965	0.382253	0.197796	0.636828	0.388236	0.298077	0.358042	-0.112238	0.380861	0.0320233	0.482498	0.0736215	0.178588	0.0654847	0.192694	0.393396	0.247863	0.0306015	-0.0701725	0.44273	0.104017	0.203307	0.158203	0.0960928	0.272531	PN
GSM2859110	-0.170044	0.173287	0.239052	0.311241	0.374128	0.245648	0.611903	0.410045	0.257613	0.436298	-0.116763	0.426263	0.0917978	0.490015	0.0918348	0.132159	0.219043	0.142187	0.404352	0.253692	0.0428003	0.140063	0.459617	0.150164	0.240859	0.186247	0.0865496	0.276493	PP
GSM2859112	-0.169133	-0.0557736	0.175486	0.321845	0.402104	0.205947	0.652048	0.423837	0.343745	0.400244	-0.0237367	0.434562	0.0608771	0.487258	0.130525	0.243862	0.223316	0.188692	0.39545	0.28341	0.0853846	-0.0409164	0.502425	0.187068	0.265014	0.20905	0.0496625	0.281151	PN
GSM2859113	-0.141092	0.280436	0.338707	0.32995	0.3722	0.234211	0.634867	0.419416	0.308301	0.41156	-0.0209271	0.437137	0.0550559	0.505914	0.156391	0.187511	0.321482	0.170775	0.378023	0.295322	0.0984695	0.199173	0.467079	0.225997	0.282318	0.234671	0.0531796	0.311884	PP
GSM2859115	-0.164291	-0.0296814	0.157679	0.280072	0.391387	0.198687	0.636622	0.349525	0.327568	0.393249	-0.128627	0.402444	0.0173603	0.485461	0.0983093	0.155202	0.115304	0.235085	0.364794	0.285949	0.061784	-0.105317	0.49074	0.144649	0.214209	0.190433	0.0491483	0.331133	PN
GSM2859116	-0.186816	0.109971	0.216698	0.263014	0.384742	0.25768	0.603631	0.371302	0.270029	0.406433	-0.102736	0.395288	0.0348412	0.498214	0.107952	0.145045	0.166831	0.131526	0.395847	0.302057	0.0711472	0.141291	0.473371	0.160276	0.228975	0.181314	0.0692759	0.260185	PP
GSM2859118	-0.158329	-0.0984971	0.13983	0.278201	0.380738	0.224578	0.661055	0.417344	0.302957	0.395995	-0.157303	0.392439	0.0622963	0.507668	0.10168	0.181475	0.112569	0.178717	0.436818	0.282679	0.0449821	-0.0656706	0.493319	0.140133	0.233398	0.19032	0.0649549	0.271599	PN
GSM2859119	-0.110999	0.0988859	0.315912	0.317193	0.382309	0.264995	0.638482	0.408391	0.283665	0.425289	-0.112365	0.424132	0.0315284	0.491025	0.134783	0.207843	0.27225	0.173945	0.455268	0.294656	0.0567233	0.0761784	0.486971	0.193347	0.267521	0.223946	0.0636104	0.274923	PP
GSM2859121	-0.171493	-0.106717	0.135176	0.296184	0.41318	0.227111	0.671566	0.408338	0.323716	0.407228	-0.11813	0.42493	0.0729696	0.486177	0.109682	0.257367	0.178337	0.199438	0.407659	0.282168	0.0838197	-0.0673517	0.515065	0.171233	0.241681	0.187402	0.0514878	0.281182	PN
GSM2859122	-0.201094	-0.117986	0.170533	0.304305	0.382452	0.219668	0.63572	0.410713	0.312175	0.372772	-0.179903	0.368654	0.0561179	0.498434	0.0847692	0.142659	0.129254	0.203245	0.401648	0.265069	0.0397001	-0.0562361	0.471796	0.049999	0.215536	0.199623	0.0739573	0.276545	PN
GSM2859124	-0.112036	-0.0746427	0.249494	0.333106	0.427558	0.213892	0.667036	0.388585	0.318283	0.439326	-0.159463	0.396991	0.0744583	0.486546	0.116761	0.198545	0.226128	0.203741	0.437481	0.291735	0.0641016	-0.070417	0.502428	0.179777	0.258739	0.206719	0.0566494	0.256196	PN
GSM2859125	-0.100631	0.193034	0.331246	0.318522	0.400376	0.245816	0.636029	0.383991	0.306189	0.444242	-0.068277	0.432436	0.0559377	0.486439	0.118808	0.218423	0.279602	0.180872	0.427953	0.289887	0.0683507	0.0850656	0.494063	0.223784	0.258103	0.202728	0.0591322	0.288094	PP
GSM2859127	-0.214618	-0.0692933	0.139262	0.292144	0.380528	0.208936	0.645696	0.416248	0.326655	0.368008	-0.0708306	0.399807	0.0577485	0.481367	0.0871245	0.185406	0.142821	0.204314	0.39591	0.265242	0.054003	-0.0429127	0.497354	0.154858	0.230831	0.184273	0.0680428	0.292979	PN
GSM2859128	-0.14039	0.227745	0.284077	0.299626	0.352775	0.265793	0.616536	0.407164	0.276406	0.407524	-0.0564948	0.416052	0.0934306	0.501098	0.118931	0.189298	0.257402	0.161627	0.384387	0.281283	0.0388511	0.150196	0.461651	0.19047	0.246499	0.197931	0.0728775	0.288085	PP
GSM2859130	-0.16517	-0.0968427	0.222918	0.317208	0.37372	0.217928	0.647643	0.391772	0.303695	0.392295	-0.143581	0.376776	0.0063768	0.494004	0.116285	0.135231	0.205523	0.159724	0.401355	0.271129	0.0675096	-0.0793644	0.489268	0.114168	0.229171	0.225574	0.0367822	0.238723	PN
GSM2859131	-0.185017	0.289463	0.266898	0.306922	0.365958	0.251151	0.637934	0.411641	0.302022	0.418948	-0.0329882	0.386033	0.0271185	0.52887	0.123653	0.138734	0.260834	0.165362	0.341189	0.308942	0.0861093	0.173694	0.449311	0.229888	0.258567	0.21897	0.0708157	0.341613	PP
GSM2859132	-0.197449	-0.0948415	0.0838618	0.275303	0.374822	0.189055	0.580252	0.344638	0.267315	0.329992	-0.118495	0.326436	-0.00733614	0.491595	0.104962	0.0618507	0.0883837	0.163224	0.409051	0.250607	-0.00431554	-0.168598	0.484866	-0.0141822	0.136816	0.151814	0.0857137	0.217737	PN
GSM2859133	-0.182813	0.127432	0.134634	0.278168	0.370088	0.243641	0.614408	0.297522	0.248327	0.401292	-0.00400735	0.311496	-0.00964102	0.495184	0.121599	0.0581608	0.110849	0.176856	0.375684	0.244285	0.0944936	0.0603445	0.48444	0.0443677	0.10974	0.160199	0.0558694	0.287425	PP
GSM2859135	-0.242605	-0.0447436	0.134559	0.249158	0.390663	0.223724	0.646002	0.356879	0.312231	0.36071	-0.184579	0.320296	-0.0118916	0.48183	0.0614561	0.077462	0.0278131	0.221138	0.390964	0.298793	0.066359	-0.0660616	0.485835	0.0554309	0.17121	0.162868	0.0353284	0.279329	PN
GSM2859136	-0.210501	0.201062	0.258299	0.261165	0.371114	0.240475	0.634855	0.400478	0.293096	0.396972	-0.073508	0.414487	-0.00522645	0.4971	0.112166	0.155221	0.237563	0.214988	0.384214	0.291099	0.0764206	0.148415	0.44597	0.197354	0.254469	0.194758	0.0673719	0.296888	PP
GSM2859137	-0.125914	-0.0163289	0.15695	0.274079	0.430121	0.244137	0.644516	0.395946	0.28559	0.400865	0.0054796	0.322402	0.0861664	0.523236	0.141399	0.296635	0.126098	0.109524	0.398768	0.266203	0.0265538	-0.10365	0.501509	0.108409	0.221547	0.198993	0.0560431	0.316231	PN
GSM2859138	-0.198085	0.172784	0.238608	0.270991	0.382877	0.227907	0.62459	0.367902	0.272255	0.388889	-0.114335	0.421061	0.030512	0.503068	0.0774289	0.140663	0.158631	0.174731	0.397951	0.251364	0.033061	0.0912649	0.453849	0.136614	0.234043	0.196922	0.0678028	0.294818	PP
GSM2859140	-0.197945	-0.00559975	0.0964417	0.260603	0.364762	0.213616	0.63493	0.367666	0.347174	0.402483	-0.151705	0.388309	0.0370756	0.489315	0.0831696	0.14631	0.0210503	0.182026	0.386453	0.255808	0.0550841	-0.0679966	0.468184	0.0844224	0.206705	0.152508	0.0539092	0.33188	PN
GSM2859141	-0.179918	0.245756	0.292168	0.298101	0.370152	0.242741	0.646214	0.425725	0.302071	0.436233	-0.0451262	0.44319	0.0563341	0.504974	0.124967	0.216199	0.263151	0.182294	0.388049	0.316805	0.104494	0.180292	0.463693	0.255327	0.267135	0.225594	0.0936733	0.347615	PP
GSM2859143	-0.219227	-0.0494518	0.150383	0.262202	0.39953	0.208578	0.617285	0.332469	0.289744	0.377634	-0.0898425	0.325874	0.0217413	0.487559	0.0760218	0.148936	0.0483445	0.20693	0.390378	0.284525	0.0253113	-0.0777296	0.441629	0.0670645	0.124129	0.170917	0.0290576	0.28627	PN
GSM2859144	-0.214414	0.158964	0.229663	0.270284	0.371426	0.257367	0.564697	0.379491	0.25244	0.39514	-0.155151	0.370041	0.0248185	0.496185	0.0875653	0.105933	0.156858	0.101778	0.358857	0.273036	0.0348856	0.141886	0.425316	0.0740923	0.206633	0.167502	0.086992	0.291218	PP
GSM2859145	-0.218315	0.0584423	0.128539	0.274437	0.399514	0.22526	0.654015	0.358536	0.302998	0.375496	-0.124857	0.33902	0.0258767	0.486202	0.0659368	0.0678131	0.115818	0.235476	0.389318	0.311471	0.0461041	-0.0905881	0.493617	0.142242	0.196161	0.180274	0.02888	0.340516	PN
GSM2859146	-0.196085	0.250781	0.251178	0.31081	0.36119	0.255027	0.607373	0.370706	0.250217	0.383348	-0.042805	0.392987	0.0363541	0.495697	0.108866	0.10681	0.213644	0.169521	0.396314	0.291441	0.0795479	0.193964	0.453245	0.196517	0.241106	0.211728	0.116426	0.319498	PP
GSM2859148	-0.292822	-0.0691374	0.0889839	0.25457	0.388541	0.232362	0.642314	0.347307	0.299735	0.342572	-0.204741	0.305264	-0.025509	0.493845	0.0194688	-0.00778328	-0.017535	0.21969	0.367079	0.272566	0.0389961	-0.092648	0.474803	-0.00587487	0.124227	0.134022	0.072785	0.284447	PN
GSM2859149	-0.227237	0.242278	0.237842	0.280199	0.386065	0.259496	0.612645	0.374857	0.275791	0.379049	-0.0821175	0.37201	0.0161728	0.49681	0.0976928	0.0682654	0.231586	0.171096	0.392744	0.300288	0.101561	0.19397	0.472548	0.181246	0.243331	0.203169	0.090186	0.306602	PP
GSM2859151	-0.253304	-0.0718339	0.0867186	0.260022	0.380111	0.254405	0.670655	0.372302	0.323593	0.351077	-0.165159	0.346753	0.0581987	0.483853	0.076942	0.0249685	0.0426643	0.234667	0.362771	0.294813	0.0631886	-0.143117	0.505625	0.0678059	0.15674	0.168911	0.0700754	0.280008	PN
GSM2859152	-0.211076	0.153176	0.240149	0.261822	0.366438	0.231473	0.627331	0.375032	0.277946	0.374665	-0.13885	0.393073	0.0319905	0.505237	0.0884445	0.0560606	0.134163	0.163969	0.374565	0.255084	0.0526374	0.0906052	0.45291	0.111463	0.206471	0.188022	0.0621466	0.286274	PP
GSM2859154	-0.214111	-0.0840661	0.11127	0.289836	0.382745	0.225067	0.652292	0.323701	0.296103	0.369868	-0.141498	0.288905	0.0249421	0.493551	0.10257	0.0455572	0.030122	0.2189	0.356505	0.239025	0.0298283	-0.0197019	0.465564	0.0276167	0.130302	0.155896	0.049535	0.249813	PN
GSM2859155	-0.182134	0.251596	0.240024	0.304942	0.360022	0.251706	0.639683	0.354113	0.281223	0.413213	-0.0106528	0.386349	0.0558966	0.510202	0.0940205	0.0624885	0.224	0.144233	0.351115	0.304102	0.0774326	0.18253	0.457884	0.193737	0.255398	0.210611	0.0705677	0.30827	PP
GSM2859156	-0.229821	-0.0761521	0.106652	0.335698	0.379127	0.225774	0.661257	0.412477	0.314898	0.381355	-0.064213	0.413317	0.0640825	0.496877	0.100591	0.242039	0.144971	0.195808	0.392928	0.2929	0.0738889	-0.0540422	0.490966	0.179894	0.238042	0.185726	0.0682465	0.263652	PN
GSM2859157	-0.17694	0.294983	0.279877	0.335598	0.380077	0.242053	0.651562	0.427753	0.303836	0.409042	0.0319729	0.447787	0.0635705	0.51538	0.165945	0.231445	0.305126	0.204489	0.374864	0.334462	0.116608	0.206126	0.490689	0.288429	0.294086	0.246014	0.0824226	0.328519	PP
GSM2859159	-0.289465	-0.0793948	0.0728949	0.244851	0.353689	0.219827	0.663229	0.357241	0.341897	0.369478	-0.110174	0.344392	0.0289742	0.474438	0.0429502	0.0739685	0.0124262	0.169008	0.338319	0.300566	0.0744277	-0.0448404	0.479704	0.0392372	0.172352	0.161328	0.0292506	0.292807	PN
GSM2859160	-0.198355	0.285399	0.246123	0.2903	0.362656	0.264163	0.623277	0.400853	0.298485	0.402933	-0.0313222	0.409343	0.0478337	0.496935	0.112026	0.0813642	0.199313	0.144572	0.364795	0.320095	0.08761	0.197827	0.460255	0.196854	0.239672	0.209572	0.0958821	0.351083	PP
GSM2859162	-0.210106	-0.0136786	0.130621	0.321196	0.391629	0.209247	0.652944	0.389148	0.325058	0.411235	-0.11777	0.359791	0.029089	0.495666	0.0949319	0.163039	0.148744	0.201676	0.331312	0.305497	0.0787395	-0.0811215	0.492815	0.156341	0.226136	0.202954	0.0370114	0.277482	PN
GSM2859163	-0.219217	0.195055	0.203145	0.276424	0.37144	0.238595	0.623762	0.382033	0.27525	0.404434	-0.0154414	0.376749	0.0149211	0.512733	0.101672	0.128809	0.180681	0.154278	0.36244	0.28835	0.0736134	0.0873395	0.476183	0.123573	0.234082	0.184739	0.0820343	0.293324	PP
GSM2859165	-0.189893	-0.000345528	0.151497	0.249457	0.384659	0.243717	0.645466	0.361626	0.318926	0.340999	-0.166657	0.328921	0.0463961	0.509946	0.0558687	-0.0115732	0.0693173	0.220576	0.406531	0.253349	-0.00225133	-0.215946	0.462286	0.0879493	0.152755	0.165969	0.083113	0.309868	PN
GSM2859166	-0.0944317	0.234209	0.296887	0.308533	0.366097	0.260611	0.636018	0.372619	0.274443	0.432963	-0.0624033	0.413387	0.0959299	0.490535	0.114439	0.0708539	0.237676	0.194178	0.41502	0.286155	0.0732029	0.0543096	0.471182	0.20685	0.240801	0.200832	0.0879584	0.274599	PP
GSM2859168	-0.150974	0.143427	0.23273	0.288197	0.379081	0.229051	0.62393	0.351333	0.270693	0.359231	-0.0654315	0.327869	-0.000787443	0.525572	0.0619475	-0.0213907	0.20585	0.209829	0.377014	0.195238	0.0569515	-0.122954	0.44634	0.0549619	0.164953	0.187761	0.0573039	0.297782	PN
GSM2859169	-0.225022	0.174504	0.228094	0.269705	0.365914	0.252962	0.612662	0.343946	0.26897	0.397966	-0.0455561	0.3447	-0.0268279	0.516076	0.0556937	0.0650952	0.16717	0.165243	0.359656	0.249492	0.054985	0.145663	0.436019	0.086332	0.195018	0.172185	0.0822647	0.281404	PP
GSM2859170	-0.180577	0.0252633	0.152899	0.266933	0.39495	0.201498	0.649086	0.35313	0.289817	0.359938	-0.162764	0.352331	0.0503164	0.511229	0.0995163	0.078808	0.143761	0.223125	0.388173	0.272115	0.0592273	-0.153737	0.484065	0.107766	0.175731	0.185488	0.0544399	0.309655	PN
GSM2859171	-0.17267	0.11393	0.262914	0.296724	0.401499	0.228748	0.633764	0.415949	0.29553	0.399974	-0.07498	0.420473	0.0605762	0.520144	0.128539	0.201682	0.255074	0.206629	0.393683	0.303908	0.0678842	0.10265	0.472142	0.194991	0.257279	0.207657	0.0542573	0.23045	PP
GSM2859173	-0.251526	0.0328166	0.180885	0.274474	0.394297	0.210749	0.621041	0.403837	0.294648	0.379857	-0.0897187	0.390997	0.00360469	0.523601	0.0952645	0.172514	0.163735	0.2024	0.376315	0.273094	0.0323334	-0.0906041	0.448388	0.109982	0.230199	0.183265	0.0736109	0.267396	PN
GSM2859174	-0.219549	0.110847	0.209544	0.285096	0.374617	0.2499	0.616672	0.390567	0.254182	0.411033	-0.0764083	0.398644	0.029368	0.496489	0.114787	0.127349	0.187912	0.135376	0.394489	0.299395	0.0946574	0.156766	0.471615	0.150779	0.228537	0.187431	0.0796565	0.260111	PP
GSM2859176	-0.211505	-0.0091392	0.146737	0.24456	0.382946	0.205459	0.632925	0.353606	0.292172	0.355358	-0.153561	0.365384	0.0291952	0.514713	0.101112	0.110184	0.130017	0.210545	0.388652	0.264044	0.0390627	-0.089061	0.445085	0.0851975	0.181836	0.1772	0.0500842	0.336206	PN
GSM2859177	-0.171829	0.259846	0.292766	0.278263	0.361368	0.2391	0.626217	0.366347	0.283503	0.413841	-0.054193	0.403051	0.0656552	0.501945	0.126205	0.149257	0.236304	0.15578	0.397992	0.277185	0.10162	0.165696	0.441027	0.17457	0.241572	0.213784	0.0778271	0.342528	PP
GSM2859179	-0.144641	0.031401	0.224184	0.314999	0.418633	0.199198	0.640899	0.369881	0.308829	0.398456	-0.0351499	0.426509	0.0420269	0.525249	0.109134	0.192647	0.240924	0.214948	0.372741	0.310199	0.10137	-0.0722553	0.481096	0.175746	0.241669	0.240205	0.0803742	0.319948	PN
GSM2859180	-0.156873	0.33845	0.272638	0.284242	0.370946	0.242506	0.630792	0.397441	0.286196	0.416652	0.0393306	0.390932	0.0534511	0.516487	0.123045	0.157998	0.247251	0.178788	0.360795	0.333216	0.107401	0.24698	0.452199	0.206932	0.261786	0.233067	0.0908175	0.372885	PP
GSM2859182	-0.218023	0.00693061	0.119495	0.307907	0.384663	0.182844	0.647527	0.409018	0.310748	0.400886	-0.0945857	0.421317	0.0806122	0.500393	0.0997035	0.185874	0.146839	0.194353	0.391305	0.277653	0.040557	-0.0666092	0.477318	0.141261	0.234943	0.170283	0.0732668	0.292762	PN
GSM2859183	-0.182081	0.157909	0.230185	0.329089	0.380247	0.267837	0.615822	0.39841	0.265459	0.42718	-0.0922648	0.442475	0.0765831	0.482445	0.126249	0.155938	0.207612	0.148258	0.372979	0.299783	0.0658503	0.166784	0.481844	0.221264	0.242493	0.181851	0.0893201	0.303931	PP
GSM2859185	-0.0872572	0.229166	0.308613	0.32565	0.381436	0.237034	0.645492	0.411358	0.308579	0.437887	-0.0268221	0.46348	0.0834543	0.495295	0.146985	0.25209	0.285506	0.200938	0.419219	0.334827	0.0926884	0.0912837	0.506392	0.281828	0.271599	0.210626	0.0638273	0.292358	PP
GSM2859187	-0.164152	-0.00162589	0.132818	0.301001	0.399204	0.225383	0.647124	0.400328	0.307001	0.401373	-0.0648286	0.408481	0.0598315	0.494553	0.10229	0.245536	0.164285	0.197114	0.416625	0.278328	0.0308374	-0.0818598	0.503032	0.160937	0.252896	0.180947	0.0760372	0.30827	PN
GSM2859188	-0.1309	0.101906	0.234196	0.297298	0.369087	0.255079	0.629721	0.397055	0.263886	0.421236	-0.0706874	0.439185	0.0611364	0.468378	0.102111	0.209618	0.216281	0.163512	0.4363	0.273888	0.0410882	0.083284	0.492136	0.169937	0.264765	0.18379	0.0483466	0.292517	PP
GSM2859190	-0.227802	-0.104334	0.086213	0.24289	0.382165	0.202592	0.641767	0.36573	0.310538	0.37958	-0.133443	0.377753	0.04465	0.486779	0.0808444	0.153445	0.0136885	0.237083	0.373594	0.297022	0.0898595	-0.0848548	0.480792	0.100106	0.208826	0.171657	0.0387077	0.311174	PN
GSM2859191	-0.201667	0.164191	0.21263	0.272933	0.368064	0.249744	0.600795	0.381813	0.276551	0.41015	-0.0941893	0.407686	0.0596413	0.48195	0.104829	0.1764	0.173396	0.171122	0.403759	0.291699	0.0666454	0.108921	0.473279	0.165424	0.235388	0.177272	0.0634244	0.307798	PP
GSM2859193	-0.242401	-0.0789519	0.144403	0.263008	0.373876	0.216557	0.652642	0.36411	0.294178	0.360181	-0.12551	0.331281	-0.0107783	0.499289	0.0874681	0.141387	0.0698099	0.234668	0.352477	0.29883	0.0759198	-0.0919362	0.481057	0.0780494	0.190399	0.193108	0.0315204	0.300233	PN
GSM2859194	-0.202499	0.161503	0.245074	0.265404	0.367213	0.232541	0.620384	0.373565	0.269664	0.378945	-0.0993199	0.398501	0.000857231	0.486977	0.066608	0.140861	0.16244	0.196144	0.385624	0.272989	0.0589845	0.0838327	0.444798	0.125015	0.228138	0.196469	0.0524583	0.29701	PP
GSM2859195	-0.250117	-0.0977416	0.138407	0.304065	0.382104	0.208369	0.638077	0.406808	0.304795	0.38883	-0.167812	0.387078	0.0383615	0.495818	0.0843281	0.170201	0.0996082	0.201047	0.374215	0.263378	0.0381167	-0.0719901	0.477547	0.111858	0.211082	0.175225	0.0605422	0.258736	PN
GSM2859196	-0.164953	0.0376148	0.19181	0.28469	0.395615	0.238771	0.613056	0.364177	0.261926	0.397143	-0.159728	0.397529	0.0534074	0.47623	0.105849	0.139455	0.168645	0.154931	0.393887	0.302134	0.0351155	0.135833	0.491212	0.140585	0.227781	0.179239	0.0556837	0.296379	PP
GSM2859198	-0.207112	-0.097442	0.0976285	0.271789	0.376046	0.217864	0.647371	0.333044	0.282092	0.374208	-0.157027	0.31078	0.0143561	0.502493	0.0616024	0.0708548	0.0130884	0.193202	0.364416	0.297785	0.0335722	-0.123199	0.450983	0.024696	0.12595	0.165249	0.0599777	0.273921	PN
GSM2859199	-0.201046	0.14739	0.207464	0.290381	0.367941	0.265851	0.600659	0.380317	0.263938	0.410729	-0.08459	0.385074	0.0634305	0.496557	0.086043	0.068632	0.170293	0.17125	0.385166	0.26959	0.0493569	0.167197	0.447692	0.136125	0.20464	0.166326	0.0779372	0.266917	PP
GSM2859201	-0.119652	-0.103703	0.11148	0.291768	0.407671	0.243933	0.622436	0.379138	0.300022	0.40979	-0.0628164	0.370621	0.0394813	0.488422	0.112015	0.204935	0.20997	0.162116	0.415495	0.304313	0.0275804	-0.0978401	0.473351	0.167061	0.253705	0.191057	0.0621449	0.22392	PN
GSM2859202	-0.0796644	0.0486324	0.246067	0.265321	0.376542	0.25339	0.662157	0.328847	0.269707	0.402	-0.0223999	0.312446	0.0330004	0.493143	0.0937105	0.134771	0.269263	0.246285	0.412648	0.302604	0.0543461	0.000235186	0.499364	0.135269	0.221	0.221219	0.0559561	0.234673	PP
GSM2859203	-0.198594	-0.0299837	0.0962091	0.245758	0.361144	0.208663	0.627269	0.361197	0.320398	0.403932	-0.0801085	0.369295	0.0555445	0.492231	0.0819147	0.133305	0.0450859	0.185098	0.408258	0.297794	0.0637245	-0.0224202	0.495076	0.0823294	0.225764	0.166915	0.0437194	0.241336	PN
GSM2859205	-0.141271	0.210078	0.253112	0.26834	0.385561	0.27114	0.625111	0.382107	0.295115	0.45173	-0.026039	0.459061	0.0660041	0.479397	0.149916	0.212566	0.233052	0.162608	0.391815	0.330533	0.0610649	0.128538	0.488899	0.223151	0.271693	0.202641	0.06718	0.320954	PP
GSM2859207	-0.180155	0.0883964	0.217802	0.31515	0.370303	0.231123	0.680171	0.371586	0.315081	0.416766	-0.047111	0.383701	0.0450484	0.508164	0.128825	0.205466	0.249981	0.213895	0.388975	0.311698	0.105399	-0.12876	0.497824	0.239115	0.247456	0.224752	0.0480032	0.297664	PN
GSM2859208	-0.195984	0.138342	0.218546	0.29243	0.359234	0.28164	0.612148	0.339226	0.241351	0.384853	-0.112625	0.383277	0.0118785	0.490253	0.0744047	0.0771655	0.178962	0.13121	0.382531	0.27217	0.0467116	0.110673	0.476923	0.141124	0.207214	0.177952	0.0624323	0.263319	PP
GSM2859210	-0.226783	0.0255557	0.180835	0.271367	0.417366	0.197701	0.651099	0.40833	0.30988	0.376303	-0.033325	0.384311	0.0179058	0.514244	0.119863	0.193607	0.155748	0.242441	0.354629	0.310973	0.0761713	-0.0553371	0.437373	0.147998	0.239409	0.191461	0.0518602	0.263343	PN
GSM2859211	-0.169972	0.0770804	0.246204	0.308684	0.404064	0.231644	0.643401	0.433259	0.291094	0.426686	-0.0500282	0.399577	0.0368447	0.503265	0.10633	0.188298	0.245068	0.177901	0.414826	0.307912	0.0819166	0.0630901	0.487648	0.159633	0.259525	0.199546	0.0491529	0.24026	PP
GSM3289440	-0.207689	-0.0170806	0.126243	0.321375	0.390446	0.208082	0.653028	0.386727	0.327294	0.409555	-0.116053	0.356858	0.0302445	0.495294	0.0938718	0.160743	0.145583	0.201113	0.327455	0.304174	0.0791218	-0.0746233	0.491987	0.155457	0.220656	0.201934	0.0395688	0.279846	PN
GSM3289441	-0.190329	-0.0590378	0.137294	0.29126	0.38793	0.208683	0.624572	0.398094	0.331672	0.390142	-0.0919457	0.411829	0.0365331	0.504175	0.115751	0.243952	0.136579	0.196867	0.385977	0.294769	0.0596183	-0.0414665	0.487029	0.157293	0.241211	0.204903	0.0496203	0.28546	PN
GSM3289442	-0.22206	-0.0469108	0.165239	0.309609	0.38598	0.227793	0.657714	0.396372	0.315711	0.385178	-0.105272	0.389788	0.0449505	0.490482	0.0992982	0.20348	0.199835	0.209762	0.406172	0.264849	0.0654134	-0.0826951	0.495482	0.190447	0.245724	0.207737	0.0573951	0.256392	PN
GSM3289443	-0.16232	0.000584722	0.202996	0.334097	0.387683	0.211865	0.66667	0.404412	0.329764	0.401402	-0.118579	0.425205	0.0432763	0.505586	0.144826	0.211959	0.249226	0.210015	0.389343	0.303657	0.121989	-0.0633982	0.492009	0.211117	0.280587	0.238284	0.0464245	0.3035	PN
GSM3289444	-0.142127	0.0351417	0.222624	0.313711	0.41854	0.195165	0.638767	0.365948	0.309535	0.396825	-0.0295315	0.4243	0.0408572	0.526209	0.108426	0.189886	0.241479	0.209829	0.370503	0.309671	0.10034	-0.0606757	0.479228	0.174087	0.242488	0.238957	0.083366	0.321128	PN
GSM3289445	-0.225413	-0.109479	0.08577	0.242971	0.382812	0.203277	0.641524	0.364523	0.312025	0.376935	-0.130839	0.372804	0.0432414	0.488133	0.0816539	0.158033	0.0148004	0.234116	0.372687	0.296212	0.0876342	-0.082151	0.479297	0.10089	0.206941	0.169467	0.0380665	0.311885	PN
GSM3289446	-0.20716	-0.0608893	0.139492	0.252908	0.396662	0.207057	0.654826	0.37351	0.317964	0.365923	-0.149041	0.361791	0.0377803	0.506165	0.0508732	0.191838	0.0742553	0.210596	0.393505	0.259102	0.03351	-0.0374779	0.475351	0.100511	0.196552	0.169256	0.0704614	0.268734	PN
GSM3289447	-0.292044	-0.0710999	0.0870577	0.256913	0.388534	0.232817	0.64385	0.347036	0.300866	0.34105	-0.204951	0.30464	-0.0256059	0.493638	0.0221192	-0.00504676	-0.0200391	0.219623	0.365828	0.272251	0.0396542	-0.0854015	0.472575	-0.00479405	0.121143	0.131778	0.0738294	0.283876	PN
GSM3289448	-0.140318	-0.0759444	0.100719	0.272599	0.397889	0.199807	0.645902	0.40171	0.348399	0.37321	-0.0570868	0.403922	0.0400919	0.49597	0.0940456	0.180589	0.0899608	0.1925	0.3761	0.286037	0.0629097	-0.0420055	0.486488	0.129793	0.210562	0.173896	0.0620465	0.290656	PN
GSM3289449	-0.162349	-0.000313509	0.130567	0.297778	0.399006	0.22426	0.647035	0.397874	0.31047	0.398145	-0.0675856	0.408425	0.0578468	0.496869	0.103279	0.246213	0.161414	0.196417	0.415707	0.276519	0.0320385	-0.08064	0.502751	0.164833	0.251717	0.178601	0.0747747	0.308246	PN
GSM3289450	-0.113357	-0.0762892	0.24529	0.333333	0.428077	0.215022	0.666896	0.387824	0.32086	0.435684	-0.158442	0.395538	0.0767502	0.486553	0.117736	0.191551	0.221584	0.203865	0.435304	0.289189	0.0615441	-0.0640948	0.50354	0.182746	0.259014	0.20428	0.0567667	0.251349	PN
GSM3289451	-0.217545	-0.0506995	0.147226	0.261112	0.400429	0.208163	0.61805	0.335707	0.290599	0.377411	-0.0894966	0.324913	0.0194056	0.488096	0.0781031	0.147745	0.0438406	0.212482	0.389996	0.283007	0.0274088	-0.0756124	0.441603	0.0669461	0.125859	0.170412	0.0319031	0.285687	PN
GSM3289452	-0.227327	0.029463	0.179796	0.270878	0.417767	0.195359	0.650405	0.406078	0.308297	0.373463	-0.0328757	0.381811	0.019748	0.514235	0.12017	0.191023	0.14993	0.241397	0.350724	0.312835	0.0773017	-0.0466667	0.433819	0.146895	0.238356	0.190334	0.0495734	0.262063	PN
GSM3289453	-0.198933	-0.119204	0.169909	0.301243	0.381997	0.21857	0.636011	0.409944	0.31189	0.371204	-0.181789	0.366483	0.056432	0.498321	0.0850588	0.139966	0.127968	0.20371	0.401004	0.26674	0.0384791	-0.0596575	0.470054	0.0501381	0.214402	0.198843	0.074735	0.275513	PN
GSM3289454	-0.250999	0.0332011	0.179315	0.274234	0.39326	0.20755	0.620246	0.400666	0.29333	0.374334	-0.0876177	0.389851	0.00396177	0.523325	0.0982077	0.169102	0.16236	0.198745	0.37434	0.273732	0.0308833	-0.074987	0.446992	0.110551	0.228299	0.184804	0.0737949	0.266703	PN
GSM3289455	-0.185724	-0.0845872	0.158978	0.30847	0.374066	0.220404	0.634939	0.405803	0.300255	0.385007	-0.108653	0.412314	0.0439411	0.493743	0.084522	0.196938	0.182577	0.221784	0.418596	0.263585	0.0584134	-0.0328885	0.484307	0.149683	0.236361	0.185337	0.0379276	0.262205	PN
GSM3289456	-0.191505	-0.0466308	0.185641	0.301275	0.377265	0.200654	0.646433	0.397489	0.309291	0.387975	-0.0663687	0.376062	0.0218672	0.511017	0.0940096	0.20742	0.180763	0.162688	0.370612	0.281447	0.0468101	-0.0781579	0.472283	0.13487	0.209806	0.206965	0.0486272	0.267711	PN
GSM3289457	-0.205239	-0.10638	0.095019	0.267881	0.375052	0.221726	0.646922	0.332605	0.283037	0.371346	-0.153501	0.30955	0.0168803	0.500792	0.0584829	0.0738844	0.0112162	0.196303	0.361615	0.296107	0.0327071	-0.129468	0.448398	0.025841	0.12458	0.164706	0.0591786	0.273542	PN
GSM3289458	-0.162513	-0.0249763	0.155377	0.280725	0.392815	0.199093	0.636632	0.350201	0.329477	0.391772	-0.125864	0.401038	0.019822	0.485944	0.0998598	0.155747	0.115512	0.231681	0.363961	0.2857	0.0607938	-0.107588	0.488459	0.144397	0.212198	0.188997	0.0475039	0.32566	PN
GSM3289459	-0.25259	-0.0744015	0.0852713	0.260637	0.380777	0.253493	0.669304	0.372771	0.323013	0.347175	-0.162245	0.344692	0.0576733	0.482728	0.075185	0.0229835	0.0431087	0.23972	0.361432	0.294197	0.0628402	-0.149585	0.505195	0.0698921	0.155031	0.167174	0.067786	0.278666	PN
GSM3289460	-0.15126	0.148615	0.232174	0.286079	0.378608	0.230267	0.623976	0.354111	0.271178	0.355569	-0.0637311	0.325164	-0.00100554	0.526235	0.0619516	-0.0229955	0.205779	0.20834	0.375086	0.193874	0.0572523	-0.116081	0.442099	0.0534167	0.163043	0.188359	0.0562817	0.299131	PN
GSM3289461	-0.184309	-0.0362041	0.176516	0.301993	0.384124	0.200831	0.638712	0.415366	0.306388	0.371998	-0.0828807	0.42139	0.0126987	0.50774	0.100597	0.187696	0.167006	0.178958	0.402331	0.277256	0.0419485	-0.0458811	0.493697	0.164997	0.254827	0.194142	0.0710669	0.289406	PN
GSM3289462	-0.201422	0.0222233	0.135834	0.302587	0.368459	0.197511	0.645224	0.402423	0.32099	0.394318	-0.0809453	0.395424	0.0264248	0.505499	0.08423	0.212523	0.1444	0.206503	0.3769	0.297986	0.0526019	-0.0714759	0.467802	0.125329	0.218828	0.186263	0.0336054	0.290774	PN
GSM3289463	-0.194817	-0.0803056	0.146684	0.296135	0.377776	0.211134	0.659679	0.420952	0.32319	0.363747	-0.138403	0.357565	0.0413599	0.50664	0.0842967	0.179461	0.137573	0.221217	0.380672	0.277407	0.05725	-0.0797956	0.485794	0.13561	0.237629	0.188388	0.0766693	0.281144	PN
GSM3289464	-0.158913	-0.0674029	0.222996	0.305109	0.392625	0.233789	0.636853	0.429677	0.321763	0.406901	-0.134238	0.401914	0.0602703	0.507102	0.0931436	0.235983	0.232963	0.168387	0.417821	0.303117	0.0458537	-0.0480898	0.502845	0.152208	0.261473	0.207622	0.0692196	0.267537	PN
GSM3289465	-0.216581	0.060957	0.126121	0.274256	0.400326	0.225825	0.653177	0.357601	0.306528	0.374578	-0.120819	0.336042	0.0261856	0.486548	0.0652471	0.0673523	0.113021	0.240351	0.388621	0.313116	0.0435382	-0.079015	0.492586	0.143141	0.193344	0.178618	0.0258219	0.341755	PN
GSM3289466	-0.238786	-0.0423994	0.132985	0.250528	0.391217	0.22279	0.647187	0.356791	0.3196	0.357828	-0.184607	0.322049	-0.0112786	0.481135	0.0599879	0.0770991	0.0246127	0.223623	0.388099	0.298728	0.0644332	-0.0611406	0.484569	0.0554288	0.16873	0.161994	0.0361064	0.278619	PN
GSM3289467	-0.213615	-0.0731996	0.136406	0.292326	0.379741	0.207428	0.645417	0.416206	0.327627	0.366518	-0.0693459	0.398181	0.0562508	0.4816	0.0881931	0.185014	0.139689	0.207247	0.393709	0.265151	0.0524725	-0.0524137	0.497935	0.156685	0.228981	0.182854	0.0696671	0.291569	PN
GSM3289468	-0.211528	-0.0844178	0.109733	0.287474	0.383188	0.223907	0.654532	0.326534	0.298269	0.367048	-0.138538	0.288901	0.0270167	0.493089	0.102569	0.0451305	0.0270564	0.218918	0.353574	0.239311	0.027453	-0.015498	0.463081	0.0307823	0.129984	0.15483	0.0502327	0.248042	PN
GSM3289469	-0.166802	-0.0429043	0.131813	0.261698	0.405479	0.219517	0.653356	0.37542	0.351278	0.390529	-0.120991	0.439553	0.0490176	0.501703	0.0944808	0.220653	0.137189	0.22962	0.419394	0.290256	0.0587924	-0.0511834	0.494613	0.166667	0.25932	0.218257	0.0807568	0.228229	PN
GSM3289470	-0.154551	-0.0478598	0.207118	0.299782	0.388074	0.221847	0.645242	0.379009	0.289646	0.367839	-0.0801542	0.43827	0.0651803	0.507295	0.0879099	0.17856	0.138617	0.164069	0.393011	0.287431	0.03139	-0.053488	0.474407	0.114828	0.221691	0.195138	0.073426	0.294687	PN
GSM3289471	-0.163172	-0.0942788	0.221479	0.314929	0.374043	0.218151	0.647516	0.390483	0.30577	0.388167	-0.142715	0.375589	0.00902657	0.494113	0.115415	0.132043	0.203263	0.164646	0.399644	0.269661	0.0667346	-0.076977	0.488339	0.118407	0.228155	0.225035	0.0333925	0.236805	PN
GSM3289472	-0.187513	-0.0758911	0.118371	0.293024	0.38829	0.212968	0.635057	0.389915	0.333467	0.405649	-0.0903921	0.428184	0.0278923	0.49596	0.102246	0.19825	0.122281	0.181189	0.395968	0.305268	0.0556769	-0.106335	0.496061	0.131598	0.240982	0.193483	0.064231	0.282975	PN
GSM3289473	-0.193872	-0.050527	0.140588	0.268532	0.409264	0.211205	0.650361	0.412868	0.313677	0.417301	-0.0844637	0.39464	0.0537497	0.491188	0.0880282	0.254664	0.111908	0.202744	0.416263	0.29744	0.0798391	-0.0805525	0.505981	0.134194	0.273757	0.185022	0.0466385	0.279695	PN
GSM3289474	-0.190413	0.0194711	0.155927	0.255712	0.398358	0.20659	0.656768	0.368121	0.318402	0.398436	-0.0505028	0.353132	0.0121483	0.497542	0.106543	0.150905	0.177763	0.249644	0.38631	0.299814	0.103406	-0.0921444	0.520308	0.161476	0.220109	0.196457	0.0211108	0.294593	PN
GSM3289475	-0.16623	0.00230072	0.213644	0.305383	0.386204	0.207704	0.657119	0.424844	0.336884	0.375834	-0.115277	0.370621	0.0407952	0.519082	0.112722	0.192864	0.215988	0.172011	0.360863	0.294881	0.055284	-0.0366167	0.473464	0.156435	0.256397	0.220172	0.0458524	0.266666	PN
GSM3289476	-0.0967666	0.0126807	0.262811	0.360124	0.408268	0.233579	0.656738	0.36819	0.321532	0.450148	-0.103274	0.466008	0.0655688	0.49145	0.126313	0.268329	0.279619	0.174807	0.464126	0.334277	0.0658391	-0.0750394	0.525671	0.237952	0.285283	0.228563	0.0614213	0.252109	PN
GSM3289477	-0.194584	0.00475207	0.18922	0.288085	0.385352	0.192201	0.654589	0.436873	0.324969	0.369744	-0.130266	0.41053	0.0435556	0.511263	0.108176	0.199103	0.174017	0.182699	0.39724	0.290046	0.0562055	-0.0477847	0.469291	0.112257	0.241352	0.213341	0.066975	0.304463	PN
GSM3289478	-0.191321	0.168869	0.213597	0.35823	0.353769	0.213636	0.655326	0.441174	0.295816	0.421611	-0.0474691	0.474624	0.0481185	0.516822	0.134238	0.236161	0.281328	0.19444	0.399037	0.294077	0.100479	0.0286756	0.492283	0.262612	0.291948	0.233245	0.0859835	0.306787	PN
GSM3289479	-0.208024	-0.0661788	0.163361	0.325944	0.397314	0.21988	0.653846	0.448174	0.316776	0.398898	-0.121665	0.429416	-0.000736193	0.500409	0.123427	0.24749	0.207545	0.221029	0.399511	0.285615	0.0832619	-0.0458474	0.490987	0.173437	0.279216	0.204861	0.0431151	0.260741	PN
GSM3289480	-0.217543	-0.0118976	0.0610695	0.233345	0.371071	0.221344	0.633077	0.321728	0.313058	0.374389	-0.0990177	0.345483	0.0228857	0.473847	0.0834086	0.085244	0.0258761	0.158093	0.354343	0.275782	0.0701881	-0.0736784	0.482335	0.00887131	0.152932	0.165133	0.0431313	0.34843	PN
GSM3289481	-0.202309	0.0277298	0.207562	0.290745	0.387242	0.221559	0.647535	0.392267	0.284413	0.403114	-0.12228	0.413068	0.0449855	0.507745	0.0734662	0.184564	0.184883	0.192676	0.43259	0.257854	0.0429559	-0.0943806	0.463311	0.168975	0.238429	0.198965	0.0666881	0.25853	PN
GSM3289482	-0.215804	0.00329056	0.138697	0.277153	0.397406	0.203396	0.635906	0.393826	0.32654	0.4191	-0.0789384	0.453546	0.0631477	0.496955	0.110942	0.262857	0.182561	0.220432	0.42164	0.303052	0.0707205	-0.0631711	0.490616	0.21292	0.282046	0.205506	0.0509436	0.322042	PN
GSM3289483	-0.121543	-0.054184	0.252501	0.270473	0.400469	0.268365	0.609995	0.323999	0.229165	0.401945	-0.14961	0.311889	0.0273173	0.494061	0.0848136	-0.00439439	0.108091	0.208057	0.413381	0.244255	0.0361135	-0.11063	0.470703	0.0507375	0.24085	0.200174	0.122604	0.253118	PN
GSM3289484	-0.181736	0.0405927	0.19543	0.331099	0.368678	0.221326	0.64878	0.413171	0.25649	0.431878	-0.163602	0.43645	0.06443	0.488991	0.127178	0.155255	0.221773	0.183112	0.418903	0.27334	0.0804946	-0.0262986	0.483115	0.153922	0.261789	0.219155	0.042711	0.262129	PN
GSM3289485	-0.217423	-0.0562386	0.0943896	0.257791	0.397115	0.21954	0.640279	0.362904	0.333563	0.392876	-0.0925094	0.351233	0.0643195	0.489791	0.0470936	0.172042	0.0404217	0.208902	0.403698	0.281127	0.0272112	-0.0591798	0.474436	0.128047	0.219869	0.162884	0.0691691	0.262067	PN
GSM3289486	-0.157367	-0.0755263	0.16312	0.300383	0.380897	0.230075	0.670572	0.417573	0.299185	0.408139	-0.0954237	0.435521	0.0645169	0.494275	0.111519	0.213797	0.174811	0.189333	0.436108	0.305806	0.076041	-0.0680009	0.505953	0.205259	0.251919	0.197678	0.0608441	0.265879	PN
GSM3289487	-0.215489	-0.0989512	0.089327	0.312829	0.400772	0.220781	0.653557	0.411299	0.31981	0.38102	-0.119632	0.354672	0.044068	0.509423	0.103278	0.182091	0.0975528	0.176846	0.389769	0.292575	0.0778034	-0.0663175	0.486539	0.143171	0.225187	0.183557	0.0651784	0.283994	PN
GSM3289488	-0.205785	-0.0666355	0.168648	0.288272	0.385446	0.245989	0.636675	0.351179	0.263375	0.389987	-0.186697	0.333577	0.0181007	0.489221	0.0829671	0.0456577	0.104415	0.221104	0.429095	0.273735	0.058214	-0.102506	0.518023	0.0516347	0.149813	0.170459	0.0448279	0.25246	PN
GSM3289489	-0.20738	-0.0282929	0.16548	0.333616	0.378386	0.216122	0.654664	0.412998	0.304323	0.38459	-0.063996	0.397199	0.0524396	0.503624	0.115665	0.160763	0.200466	0.161504	0.384008	0.277342	0.0533324	-0.0549494	0.477346	0.149375	0.236506	0.201815	0.0841057	0.281473	PN
GSM3289490	-0.188643	-0.0807173	0.163008	0.311837	0.393885	0.212685	0.649874	0.409581	0.345573	0.374686	-0.104699	0.395454	0.0336467	0.502591	0.0988906	0.190006	0.162964	0.220683	0.404053	0.297059	0.0527724	-0.0517732	0.496285	0.179328	0.256163	0.190653	0.0514962	0.263982	PN
GSM3289491	-0.106903	-0.0710232	0.106287	0.271601	0.371764	0.189171	0.655556	0.418655	0.328963	0.398342	-0.0238858	0.408281	0.0653984	0.482114	0.131085	0.264069	0.16894	0.17665	0.373297	0.300287	0.0784043	-0.0447349	0.494352	0.153931	0.2299	0.200214	0.0256964	0.317149	PN
GSM3289492	-0.167486	-0.0371649	0.189908	0.334193	0.373421	0.208929	0.672784	0.435172	0.318469	0.415082	-0.112205	0.434681	0.0833624	0.509655	0.113327	0.207162	0.258837	0.200455	0.410205	0.293936	0.0550333	-0.0163488	0.484043	0.194654	0.272332	0.229323	0.0501402	0.280968	PN
GSM3289493	-0.159022	-0.0882951	0.102597	0.321182	0.403439	0.265602	0.65386	0.383039	0.303005	0.426702	-0.0481247	0.427901	0.0624089	0.518372	0.0916414	0.21678	0.168369	0.127621	0.390239	0.308985	0.0513968	-0.0457103	0.510386	0.202589	0.276177	0.20189	0.0737356	0.17747	PN
GSM3289494	-0.197139	-0.0259538	0.0917101	0.24492	0.361107	0.212032	0.629127	0.363263	0.323455	0.40031	-0.077298	0.37016	0.0541545	0.493098	0.0811944	0.138131	0.0420087	0.182427	0.407439	0.298711	0.0655373	-0.0228844	0.497218	0.0814343	0.226341	0.16513	0.0445677	0.23948	PN
GSM3289495	-0.169874	-0.00524114	0.153768	0.287449	0.394903	0.215805	0.645203	0.419915	0.314764	0.371811	-0.0760373	0.404157	0.0516638	0.502377	0.0863711	0.163927	0.142638	0.187009	0.37161	0.289555	0.0487398	-0.0852375	0.480098	0.148476	0.225661	0.17736	0.0613514	0.267465	PN
GSM3289496	-0.160145	-0.0596305	0.144453	0.282847	0.384301	0.227411	0.641563	0.382489	0.341844	0.368703	-0.150102	0.359981	0.0437504	0.500539	0.0582233	0.159443	0.109869	0.184291	0.387203	0.281869	0.0189622	-0.0548526	0.474205	0.136248	0.201735	0.177841	0.0830398	0.265597	PN
GSM3289497	-0.287855	-0.0824755	0.0744009	0.244385	0.353129	0.220486	0.665113	0.357796	0.342982	0.36848	-0.105391	0.341859	0.0319955	0.473766	0.0412576	0.0754941	0.0146982	0.169531	0.335554	0.301627	0.0760048	-0.0409492	0.481277	0.0438385	0.171328	0.159963	0.0302504	0.293881	PN
GSM3289498	-0.209353	-0.0100536	0.14619	0.24385	0.383502	0.206127	0.631864	0.354254	0.293507	0.352793	-0.155117	0.362495	0.0309156	0.516019	0.0993547	0.109781	0.129711	0.207842	0.387785	0.263682	0.0355305	-0.0852253	0.44614	0.0809972	0.179332	0.176064	0.0520837	0.339423	PN
GSM3289499	-0.155697	-0.0979614	0.138445	0.277233	0.38135	0.225461	0.661229	0.417314	0.30011	0.393842	-0.155594	0.38993	0.0605034	0.507258	0.101383	0.181635	0.105304	0.179153	0.434492	0.283743	0.0439633	-0.0539506	0.493819	0.143251	0.232727	0.188953	0.0673912	0.269211	PN
GSM3289500	-0.186919	0.0038383	0.150367	0.246571	0.382869	0.242052	0.645778	0.363153	0.318258	0.337412	-0.16304	0.325979	0.0459153	0.511947	0.0577594	-0.0131988	0.0702464	0.21923	0.404555	0.253157	-0.00328347	-0.213424	0.463113	0.0869036	0.152491	0.163163	0.0822516	0.311099	PN
GSM3289501	-0.227616	-0.0774894	0.104105	0.333823	0.380701	0.225092	0.661582	0.411333	0.314919	0.378859	-0.0610333	0.41065	0.0654415	0.4967	0.0980296	0.239934	0.13951	0.1958	0.391577	0.287198	0.0728312	-0.0530998	0.491146	0.180354	0.235491	0.184981	0.0704135	0.262402	PN
GSM3289502	-0.250272	-0.0986015	0.136088	0.300997	0.381697	0.208653	0.637916	0.405	0.303542	0.385829	-0.164324	0.384414	0.0343377	0.497157	0.0854843	0.167972	0.0983382	0.20334	0.372316	0.264604	0.0362711	-0.0647697	0.476638	0.113179	0.209661	0.174023	0.0620568	0.256084	PN
GSM3289503	-0.216887	0.0108076	0.119014	0.303781	0.382899	0.183232	0.647037	0.409573	0.310785	0.399247	-0.0918187	0.418931	0.0791402	0.501077	0.0989307	0.184548	0.14717	0.196782	0.38894	0.277085	0.0394742	-0.0518667	0.477974	0.138821	0.232971	0.1698	0.0751645	0.291689	PN
GSM3289504	-0.178019	0.0910637	0.216715	0.314194	0.370432	0.230926	0.680387	0.369102	0.314829	0.413953	-0.0467276	0.38195	0.0460461	0.507937	0.128428	0.205403	0.245707	0.21354	0.387898	0.310343	0.103094	-0.13126	0.496599	0.241996	0.243751	0.223949	0.0490411	0.297008	PN
GSM3289505	-0.209855	-0.0757903	0.181342	0.287966	0.409565	0.208301	0.655162	0.404962	0.297488	0.361934	-0.131832	0.397942	0.0335509	0.500521	0.101409	0.192266	0.138161	0.186602	0.395423	0.315624	0.0471623	-0.0788651	0.480667	0.139645	0.224395	0.192432	0.0504838	0.256608	PN
GSM3289506	-0.197674	-0.00602881	0.0956947	0.259482	0.363913	0.21354	0.635733	0.367972	0.344402	0.398857	-0.151062	0.385838	0.0369809	0.489572	0.0836275	0.148827	0.0226801	0.183944	0.385947	0.254765	0.0545503	-0.0646849	0.468599	0.0862697	0.206887	0.150413	0.0537376	0.332452	PN
GSM3289507	-0.195733	-0.0950216	0.0826937	0.274575	0.373407	0.186795	0.579534	0.346629	0.26653	0.327919	-0.119539	0.32405	-0.00372017	0.489214	0.104485	0.05509	0.0899029	0.162871	0.406916	0.25356	-0.0051633	-0.172813	0.483243	-0.0152263	0.136339	0.151874	0.0885193	0.216126	PN
GSM3289508	-0.217647	0.00786151	0.0810794	0.284458	0.38125	0.199433	0.637085	0.387339	0.304009	0.355653	-0.112974	0.380021	0.0327899	0.482506	0.0727312	0.177074	0.061477	0.191183	0.392108	0.24795	0.029526	-0.0651171	0.442613	0.104325	0.202826	0.156252	0.0928844	0.271308	PN
GSM3289509	-0.125046	-0.020149	0.156799	0.276106	0.430257	0.242992	0.643828	0.395318	0.28679	0.397449	0.012135	0.320624	0.0855422	0.521675	0.140522	0.296288	0.123733	0.113285	0.397821	0.264293	0.0251002	-0.0927626	0.502625	0.113566	0.221365	0.19868	0.0545724	0.317836	PN
GSM3289510	-0.193331	-0.0107398	0.183535	0.298326	0.382413	0.203016	0.643239	0.418554	0.311854	0.383147	-0.13972	0.414634	0.0274256	0.518916	0.109514	0.207532	0.200141	0.206394	0.379833	0.268125	0.053352	-0.0839557	0.482987	0.126042	0.239323	0.204994	0.0451479	0.300522	PN
GSM3289511	-0.141013	0.123923	0.212886	0.348871	0.374782	0.177399	0.67219	0.427727	0.343553	0.409568	-0.0823486	0.461967	0.0593247	0.529828	0.172041	0.249962	0.310834	0.206183	0.374773	0.310903	0.103505	-0.0576331	0.491414	0.274745	0.296174	0.249901	0.0624809	0.32509	PN
GSM3289512	-0.209661	-0.0689215	0.136209	0.261821	0.402127	0.2193	0.633936	0.365498	0.302236	0.360532	-0.135545	0.360679	0.0350259	0.50192	0.065044	0.102489	0.0573279	0.175197	0.410243	0.253347	0.0478332	-0.0616858	0.483669	0.0689639	0.177381	0.171615	0.0596805	0.269081	PN
GSM3289513	-0.167968	-0.0578964	0.172936	0.320229	0.402271	0.20617	0.653343	0.422806	0.34529	0.397892	-0.0196183	0.431386	0.0592	0.488266	0.129538	0.241588	0.221601	0.188737	0.393936	0.282363	0.0835003	-0.0381649	0.501384	0.185774	0.264416	0.208902	0.0484151	0.280681	PN
GSM3289514	-0.187691	-0.0333632	0.162314	0.292682	0.397595	0.23091	0.623687	0.405667	0.322705	0.373747	-0.1106	0.405082	0.027962	0.523038	0.0917884	0.150122	0.115604	0.169474	0.412038	0.2816	0.0487958	-0.135438	0.4939	0.122947	0.239916	0.193773	0.0734708	0.253459	PN
GSM3289515	-0.174881	-0.0787736	0.165894	0.271651	0.396039	0.216993	0.638794	0.384434	0.313278	0.390512	-0.117213	0.354373	0.0493215	0.479723	0.0577521	0.207245	0.101616	0.203943	0.389728	0.289691	0.0298488	-0.0998382	0.479076	0.128689	0.21616	0.17504	0.0495111	0.263708	PN
GSM3289516	-0.241468	-0.0828455	0.143431	0.259428	0.372331	0.218459	0.653506	0.365403	0.294572	0.356957	-0.123591	0.330003	-0.0118848	0.498432	0.0866814	0.142171	0.0671665	0.234736	0.349987	0.302016	0.0760926	-0.0939891	0.477784	0.0782405	0.188152	0.192488	0.0298434	0.301564	PN
GSM3289517	-0.218175	0.0442999	0.183164	0.289677	0.390588	0.208393	0.647048	0.403651	0.350743	0.383347	-0.0920086	0.414003	0.0536386	0.500077	0.0982651	0.271442	0.186556	0.225997	0.385581	0.275451	0.0532327	-0.0689594	0.490552	0.213328	0.268119	0.213077	0.0777979	0.309468	PN
GSM3289518	-0.21933	-0.0254381	0.158867	0.282025	0.367474	0.194072	0.633387	0.396989	0.299884	0.360351	-0.0640228	0.406691	0.0166827	0.516067	0.0597137	0.151671	0.0797919	0.157417	0.379225	0.26933	0.0282629	-0.0183882	0.458242	0.0863024	0.219184	0.189763	0.083127	0.268107	PN
GSM3289519	-0.178125	0.0299135	0.150227	0.2658	0.394517	0.201854	0.649014	0.354131	0.29083	0.355297	-0.161665	0.349306	0.0522496	0.513106	0.100246	0.0781869	0.141852	0.224962	0.386522	0.270636	0.055826	-0.163972	0.485703	0.107669	0.174336	0.182946	0.0595915	0.307551	PN
GSM3289520	-0.221489	-0.108336	0.0972907	0.292482	0.38717	0.214938	0.654382	0.416012	0.330289	0.400309	-0.131035	0.363741	0.0419423	0.493402	0.0635351	0.19244	0.104866	0.203177	0.416782	0.284241	0.0261345	-0.086913	0.504527	0.152347	0.223876	0.169484	0.063955	0.2785	PN
GSM3289521	-0.170556	-0.108721	0.133012	0.295828	0.415519	0.220943	0.673826	0.406725	0.324729	0.406579	-0.115758	0.422854	0.0690334	0.486023	0.109273	0.255217	0.176121	0.197343	0.405643	0.28082	0.0834535	-0.0520201	0.516041	0.172897	0.239405	0.186214	0.053445	0.278735	PN
GSM3289522	-0.119888	-0.102011	0.107402	0.292544	0.406	0.244899	0.622973	0.37753	0.299112	0.407145	-0.0643338	0.370036	0.0415275	0.488732	0.108851	0.202549	0.210607	0.165007	0.413091	0.303241	0.0333154	-0.0981535	0.469501	0.16713	0.253393	0.189669	0.0635819	0.217006	PN
GSM3289523	-0.169623	0.00960826	0.170462	0.311426	0.386765	0.20588	0.653149	0.412075	0.332591	0.400352	-0.106555	0.44567	0.0268111	0.505639	0.128967	0.211124	0.206715	0.214544	0.392941	0.287982	0.0693369	-0.0750547	0.490726	0.189821	0.251255	0.212583	0.0748273	0.303148	PN
GSM3289524	-0.221703	0.181443	0.229355	0.267609	0.366044	0.250778	0.612871	0.346985	0.267608	0.396059	-0.0445762	0.34331	-0.0256185	0.514988	0.0553781	0.0627018	0.1681	0.163963	0.357096	0.250693	0.0562869	0.145615	0.432893	0.0874604	0.192811	0.171287	0.0822941	0.281271	PP
GSM3289525	-0.114489	0.191565	0.30809	0.30268	0.38449	0.238157	0.621143	0.413098	0.2965	0.408227	-0.0627598	0.439141	0.0632616	0.498932	0.12943	0.222948	0.272124	0.185932	0.419088	0.309995	0.0627234	0.15901	0.486142	0.225097	0.271107	0.218414	0.0600834	0.30325	PP
GSM3289526	-0.180724	0.256589	0.243492	0.305973	0.35857	0.250659	0.638723	0.354131	0.281308	0.411822	-0.0056638	0.385837	0.0558203	0.509787	0.0945133	0.0579071	0.223223	0.146239	0.347438	0.303516	0.0765574	0.192315	0.457366	0.190745	0.253361	0.210015	0.0711487	0.309254	PP
GSM3289527	-0.20059	0.141015	0.208838	0.290624	0.368039	0.265689	0.600393	0.379864	0.263511	0.409575	-0.0863584	0.383644	0.0656969	0.496854	0.0841524	0.0685083	0.169431	0.168747	0.383088	0.269498	0.0459092	0.165017	0.445638	0.135651	0.204299	0.165078	0.0781621	0.266821	PP
GSM3289528	-0.167949	0.17239	0.225516	0.27174	0.373828	0.207625	0.619396	0.383302	0.299195	0.388329	-0.0695887	0.401647	0.0196226	0.509327	0.103858	0.157135	0.207913	0.160619	0.34126	0.28436	0.0520727	0.131512	0.456687	0.180483	0.237166	0.194529	0.0449697	0.289625	PP
GSM3289529	-0.168891	0.175091	0.266623	0.316918	0.373484	0.247839	0.615566	0.400588	0.286581	0.396559	-0.0456781	0.396297	0.0361451	0.506872	0.114039	0.188233	0.245671	0.168526	0.371692	0.28731	0.0678554	0.17706	0.460367	0.190772	0.2383	0.197213	0.092921	0.294571	PP
GSM3289530	-0.218644	0.200818	0.199926	0.277954	0.370817	0.236328	0.624962	0.382303	0.276862	0.402245	-0.0145696	0.374751	0.0175097	0.51346	0.100254	0.127775	0.179782	0.155089	0.359541	0.289327	0.0724317	0.0900559	0.475317	0.124195	0.230791	0.184689	0.0816299	0.291489	PP
GSM3289531	-0.185564	0.111896	0.219032	0.264014	0.386142	0.260603	0.602845	0.373624	0.271066	0.403151	-0.101543	0.393924	0.0339875	0.498375	0.108057	0.143633	0.168063	0.137283	0.394503	0.302145	0.0692574	0.142484	0.473296	0.159625	0.227114	0.180088	0.0685705	0.259478	PP
GSM3289532	-0.13731	0.227008	0.283259	0.299657	0.352273	0.266136	0.616779	0.404978	0.274602	0.404884	-0.0526427	0.414426	0.0938332	0.500774	0.115658	0.187669	0.256622	0.161466	0.38332	0.280668	0.0375756	0.151381	0.460803	0.189494	0.244954	0.195945	0.0706031	0.288199	PP
GSM3289533	-0.155479	0.341243	0.273131	0.280485	0.372288	0.242443	0.629793	0.395124	0.28681	0.41408	0.0480783	0.389067	0.0535487	0.517224	0.122433	0.15557	0.245977	0.18106	0.358966	0.334251	0.1051	0.242572	0.45149	0.206199	0.259631	0.231949	0.0884085	0.373605	PP
GSM3289534	-0.131829	0.157925	0.268383	0.281484	0.373184	0.23683	0.633439	0.390366	0.301781	0.394381	-0.0913302	0.378633	0.0631622	0.495715	0.0935709	0.207261	0.240192	0.189273	0.405586	0.274717	0.0579932	0.108021	0.470188	0.174125	0.24083	0.201934	0.0588366	0.282947	PP
GSM3289535	-0.182411	0.290592	0.266141	0.305392	0.36525	0.249081	0.636798	0.410192	0.300689	0.416689	-0.0305503	0.385802	0.0287002	0.528191	0.123434	0.13475	0.259962	0.163949	0.338369	0.308398	0.0829211	0.171006	0.449028	0.227692	0.257759	0.217207	0.0687203	0.342533	PP
GSM3289536	-0.130849	0.102062	0.232833	0.296646	0.368372	0.252129	0.629067	0.396138	0.261876	0.418881	-0.071803	0.436324	0.0600615	0.470576	0.102178	0.207416	0.212663	0.168028	0.43616	0.271276	0.038865	0.0762882	0.492525	0.166573	0.264539	0.181444	0.0481767	0.291535	PP
GSM3289537	-0.140581	0.103838	0.260425	0.298255	0.351762	0.239123	0.648558	0.431672	0.301915	0.420866	-0.0806072	0.453444	0.0888734	0.5036	0.136376	0.231226	0.290086	0.167798	0.406188	0.281912	0.0876864	0.105599	0.500294	0.231166	0.288467	0.204276	0.078843	0.271129	PP
GSM3289538	-0.15867	0.243729	0.314384	0.318994	0.349014	0.258521	0.631676	0.411327	0.303166	0.418316	-0.0532136	0.408415	0.0642937	0.483914	0.105946	0.177603	0.245886	0.161498	0.382518	0.30445	0.0744115	0.151274	0.469066	0.236265	0.24473	0.198676	0.0899139	0.309546	PP
GSM3289539	-0.135419	0.220459	0.268071	0.293873	0.348795	0.258342	0.621461	0.380347	0.291439	0.411905	-0.0807491	0.425219	0.0707063	0.506503	0.109704	0.211332	0.251536	0.201622	0.410805	0.305902	0.0647225	0.142866	0.490704	0.228749	0.264128	0.192799	0.0749599	0.301484	PP
GSM3289540	-0.212361	0.162189	0.228192	0.271488	0.368664	0.257118	0.564339	0.380176	0.254571	0.395222	-0.150604	0.368788	0.0263248	0.497103	0.0877558	0.102124	0.157843	0.105417	0.357286	0.27229	0.033526	0.145696	0.424913	0.0731912	0.205127	0.166859	0.0855226	0.28964	PP
GSM3289541	-0.128881	0.250964	0.282271	0.310955	0.365406	0.255619	0.625701	0.399059	0.284852	0.422984	-0.0362518	0.420436	0.114112	0.511283	0.103445	0.233311	0.197487	0.150081	0.356038	0.306867	0.0618165	0.139261	0.476495	0.197914	0.252281	0.19723	0.101747	0.321123	PP
GSM3289542	-0.0889131	0.228538	0.306527	0.324054	0.382277	0.238115	0.645211	0.411416	0.309453	0.434195	-0.0231647	0.461714	0.0823027	0.494643	0.144875	0.252269	0.282623	0.203183	0.418954	0.333018	0.0901342	0.088005	0.506168	0.279059	0.270457	0.208373	0.063854	0.291061	PP
GSM3289543	-0.143747	0.327673	0.353409	0.344013	0.358416	0.237377	0.642877	0.441835	0.282515	0.432813	0.00336139	0.463729	0.0837017	0.518231	0.166723	0.240135	0.35833	0.178028	0.361103	0.343087	0.126259	0.220368	0.483046	0.303265	0.290324	0.255265	0.0897674	0.342209	PP
GSM3289544	-0.162431	0.208501	0.256412	0.279826	0.376959	0.267255	0.617354	0.38066	0.26808	0.374399	-0.106702	0.389831	0.0087586	0.49271	0.0988516	0.0983753	0.184533	0.153378	0.392418	0.278763	0.0855147	0.180665	0.445702	0.132631	0.229865	0.196384	0.0668662	0.291596	PP
GSM3289545	-0.100652	0.192094	0.327287	0.317943	0.40101	0.245567	0.636732	0.382529	0.308137	0.442078	-0.0643277	0.431764	0.0560383	0.487411	0.117651	0.219978	0.277982	0.186375	0.427624	0.288656	0.066191	0.0824497	0.495074	0.222705	0.257808	0.20108	0.0604746	0.287256	PP
GSM3289546	-0.156195	0.123992	0.256168	0.310622	0.390998	0.21395	0.636945	0.391892	0.29246	0.412243	-0.0624085	0.422742	0.0423174	0.497245	0.108453	0.211109	0.221879	0.196493	0.399965	0.303674	0.0658798	0.0450296	0.476014	0.19972	0.248907	0.206263	0.0287039	0.267352	PP
GSM3289547	-0.169822	0.0719863	0.246933	0.308642	0.403998	0.228158	0.644908	0.432078	0.29456	0.423803	-0.0493709	0.399976	0.0389992	0.50479	0.10494	0.184163	0.24311	0.175883	0.41318	0.309434	0.0799066	0.0605338	0.486448	0.154972	0.256517	0.198363	0.0510248	0.238808	PP
GSM3289548	-0.218044	0.106453	0.20827	0.284143	0.373952	0.249527	0.616845	0.390408	0.253981	0.40946	-0.0763637	0.397222	0.0297679	0.497343	0.113897	0.126374	0.186853	0.136454	0.393416	0.300228	0.0943355	0.153519	0.469866	0.151527	0.226621	0.187201	0.0790379	0.256736	PP
GSM3289549	-0.200455	0.164085	0.212465	0.271323	0.367111	0.248374	0.600177	0.383201	0.276889	0.408655	-0.0926132	0.405068	0.0590734	0.483906	0.103925	0.177089	0.170302	0.171833	0.401179	0.289839	0.0647595	0.107379	0.472703	0.166185	0.236362	0.174478	0.06618	0.306966	PP
GSM3289550	-0.209763	0.154065	0.239562	0.263196	0.363832	0.231586	0.627668	0.374319	0.278611	0.372196	-0.136803	0.39305	0.0323361	0.503814	0.0869629	0.0558588	0.132737	0.165012	0.372323	0.256225	0.0518685	0.0973084	0.4525	0.11083	0.205395	0.186339	0.0633251	0.285117	PP
GSM3289551	-0.200922	0.265832	0.281428	0.290901	0.366939	0.2296	0.609008	0.400095	0.309159	0.402809	-0.0941656	0.393513	0.050271	0.515149	0.113014	0.160396	0.221872	0.178546	0.365194	0.314353	0.0709217	0.173045	0.44552	0.125062	0.241609	0.213522	0.0593785	0.32045	PP
GSM3289552	-0.207991	0.19967	0.257187	0.259107	0.372119	0.239629	0.634984	0.399349	0.293568	0.393439	-0.0725338	0.412705	-0.00289993	0.497913	0.112438	0.154192	0.232966	0.216624	0.382711	0.290008	0.0733399	0.148001	0.442876	0.196951	0.253222	0.192215	0.0652426	0.297413	PP
GSM3289553	-0.224232	0.244122	0.236127	0.280345	0.384432	0.26322	0.611222	0.374511	0.273262	0.378313	-0.0800295	0.371839	0.0173198	0.497972	0.0972175	0.070999	0.22919	0.171945	0.392211	0.29963	0.101292	0.201882	0.47194	0.179787	0.240777	0.202151	0.0904179	0.306758	PP
GSM3289554	-0.178282	0.222061	0.266039	0.304684	0.362315	0.252027	0.637679	0.386205	0.290105	0.412571	0.0172753	0.412205	0.0527817	0.494584	0.114812	0.193178	0.265118	0.20467	0.401258	0.282334	0.0863407	0.147517	0.481581	0.216179	0.262085	0.228148	0.0590606	0.307761	PP
GSM3289555	-0.194413	0.252874	0.248465	0.308479	0.362241	0.255477	0.60847	0.371002	0.250348	0.38111	-0.0380613	0.390403	0.0365799	0.496639	0.109295	0.108077	0.212455	0.173897	0.394179	0.291985	0.0796901	0.194499	0.453159	0.196781	0.24032	0.210899	0.115836	0.317875	PP
GSM3289556	-0.213807	0.0085185	0.159828	0.262027	0.388549	0.223153	0.603957	0.384749	0.290762	0.411259	-0.0998127	0.412069	0.0179978	0.472915	0.0647845	0.215571	0.113353	0.169856	0.414575	0.285637	0.0422394	0.0473162	0.49212	0.148457	0.252136	0.172307	0.0474965	0.291014	PP
GSM3289557	-0.185522	0.174285	0.280638	0.314992	0.367288	0.256956	0.630215	0.40743	0.273735	0.436616	-0.059121	0.426064	0.095027	0.493228	0.106912	0.165612	0.257183	0.165371	0.405998	0.294548	0.0658546	0.163816	0.473823	0.199463	0.255272	0.19448	0.0900591	0.278961	PP
GSM3289558	-0.148696	0.335666	0.336693	0.362429	0.384381	0.269607	0.646907	0.457865	0.265509	0.452522	-0.0847035	0.459447	0.0886162	0.522776	0.220402	0.222871	0.378635	0.141148	0.397563	0.357396	0.134035	0.256945	0.496423	0.359227	0.308713	0.25733	0.0956473	0.345718	PP
GSM3289559	-0.212155	0.202801	0.216919	0.28025	0.36146	0.264152	0.602105	0.331473	0.240278	0.373461	-0.126801	0.359147	0.0122329	0.501976	0.058872	0.0243776	0.121084	0.155816	0.375941	0.237375	0.0608278	0.155909	0.455566	0.0629665	0.171461	0.167694	0.0880072	0.273873	PP
GSM3289560	-0.139548	0.150109	0.26026	0.308237	0.368946	0.26802	0.620781	0.378087	0.28718	0.424427	-0.18093	0.441085	0.0334361	0.465936	0.12214	0.233736	0.215923	0.182733	0.430304	0.345187	0.0567949	0.12247	0.463858	0.186376	0.233236	0.23339	0.0737958	0.279803	PP
GSM3289561	-0.154974	0.301486	0.312546	0.311735	0.372581	0.244229	0.6365	0.416479	0.28441	0.423332	-0.0608317	0.427503	0.0404719	0.505788	0.147201	0.178115	0.277303	0.189792	0.389174	0.30048	0.0904647	0.186479	0.462794	0.225764	0.258707	0.223381	0.0813374	0.328401	PP
GSM3289562	-0.17275	0.208083	0.263425	0.294956	0.37733	0.266634	0.610806	0.395205	0.279373	0.418886	-0.104954	0.406849	0.0679824	0.50356	0.113255	0.137263	0.204398	0.153259	0.370677	0.304274	0.0698329	0.201709	0.462343	0.19734	0.232253	0.193512	0.0997663	0.293726	PP
GSM3289563	-0.204501	0.171215	0.231635	0.290352	0.37399	0.253949	0.636156	0.413505	0.290943	0.415131	-0.0468068	0.429296	0.0793858	0.494611	0.0842482	0.18763	0.230874	0.16891	0.397749	0.28056	0.0622614	0.129155	0.486632	0.232379	0.279809	0.193432	0.0825377	0.31064	PP
GSM3289564	-0.19197	0.0818036	0.230616	0.290797	0.366078	0.22996	0.611089	0.398409	0.275978	0.403696	-0.126815	0.403781	0.0707165	0.492332	0.105983	0.160087	0.229197	0.146637	0.395484	0.294976	0.0684304	0.0953619	0.464394	0.166291	0.240941	0.189942	0.0657572	0.286368	PP
GSM3289565	-0.156787	0.122119	0.23639	0.290724	0.380504	0.210395	0.640803	0.407202	0.302532	0.393338	-0.142374	0.399398	0.031174	0.490673	0.0810295	0.214768	0.204264	0.221274	0.384219	0.276319	0.0551854	0.0686513	0.471926	0.148368	0.240381	0.20187	0.0428896	0.301197	PP
GSM3289566	-0.142275	0.264441	0.311279	0.306782	0.369321	0.260732	0.629722	0.383179	0.274123	0.404096	-0.0445501	0.409243	0.0637345	0.494641	0.116343	0.168687	0.258759	0.174562	0.379805	0.31348	0.0869923	0.175837	0.463336	0.226002	0.247084	0.214137	0.0839116	0.318377	PP
GSM3289567	-0.18554	0.243265	0.248981	0.317446	0.365263	0.254553	0.640166	0.43922	0.273774	0.407899	-0.0191903	0.44644	0.0450681	0.514117	0.152236	0.21271	0.272631	0.145548	0.385528	0.30831	0.111758	0.16402	0.48694	0.2626	0.264233	0.228338	0.105974	0.31393	PP
GSM3289568	-0.165728	0.184715	0.218126	0.276017	0.361753	0.253771	0.614847	0.368639	0.279227	0.421946	-0.0603194	0.401844	0.0345623	0.492524	0.143181	0.114949	0.203038	0.0820879	0.352427	0.306226	0.0920682	0.158354	0.472783	0.152717	0.216191	0.196165	0.0674018	0.33807	PP
GSM3289569	-0.160208	0.201766	0.239037	0.290935	0.3677	0.236975	0.62091	0.381964	0.293325	0.404984	-0.0682968	0.406472	0.0280664	0.49296	0.106495	0.15979	0.211335	0.204799	0.398889	0.269882	0.0738844	0.100449	0.466705	0.173505	0.241854	0.196206	0.0613226	0.318172	PP
GSM3289570	-0.196456	0.22344	0.265588	0.314542	0.355411	0.257587	0.616895	0.387871	0.29418	0.401529	-0.0675432	0.387889	0.0572121	0.511057	0.104896	0.144288	0.244833	0.184507	0.373627	0.287631	0.0718271	0.189529	0.452591	0.216401	0.261817	0.196847	0.0893278	0.309755	PP
GSM3289571	-0.167413	0.199659	0.243957	0.279714	0.368415	0.252433	0.594905	0.344958	0.309156	0.412795	-0.00897351	0.429687	0.032992	0.491573	0.0807363	0.185726	0.160221	0.14685	0.385134	0.280118	0.0201097	0.0727643	0.449221	0.115507	0.229381	0.185734	0.0409103	0.326456	PP
GSM3289572	-0.180883	-0.037521	0.193896	0.281483	0.385555	0.209746	0.623432	0.41362	0.305842	0.382997	-0.119268	0.397973	0.0377696	0.498777	0.103347	0.204598	0.173493	0.14394	0.379343	0.291219	0.0504272	0.0109905	0.479934	0.136738	0.219897	0.183562	0.0482988	0.22442	PP
GSM3289573	-0.094256	0.235713	0.294333	0.305988	0.366771	0.25771	0.6366	0.371919	0.273006	0.430904	-0.0586504	0.415016	0.0976258	0.492164	0.113343	0.0693413	0.23695	0.195864	0.415266	0.283613	0.0714083	0.0610038	0.471955	0.208586	0.238704	0.201143	0.0852805	0.270679	PP
GSM3289574	-0.171328	0.257233	0.288923	0.277992	0.359824	0.239086	0.624428	0.36845	0.285027	0.412465	-0.0511662	0.402448	0.065401	0.502509	0.123501	0.149432	0.236841	0.158661	0.396804	0.277151	0.102328	0.168852	0.440865	0.1746	0.238763	0.212877	0.0751013	0.342296	PP
GSM3289575	-0.181088	0.160764	0.226269	0.327894	0.380841	0.270028	0.61609	0.398438	0.264162	0.425713	-0.089743	0.439928	0.0743534	0.482574	0.125421	0.153805	0.202942	0.149029	0.370879	0.299384	0.0642982	0.165946	0.482507	0.220038	0.241973	0.182091	0.0829341	0.304178	PP
GSM3289576	-0.118368	0.268906	0.300092	0.312171	0.372871	0.258988	0.638568	0.397825	0.289572	0.41478	-0.0456009	0.395965	0.0864881	0.518291	0.149192	0.185805	0.293915	0.179469	0.381812	0.330862	0.0958553	0.179271	0.466174	0.238457	0.277248	0.23318	0.0969083	0.338889	PP
GSM3289577	-0.201649	0.160653	0.241469	0.263413	0.366378	0.230862	0.62028	0.374054	0.270573	0.375965	-0.0972371	0.396206	0.00299783	0.489003	0.0648528	0.140818	0.162671	0.19107	0.382162	0.274279	0.0566676	0.0847585	0.44332	0.124327	0.227243	0.195431	0.0548601	0.297492	PP
GSM3289578	-0.185586	0.24193	0.248361	0.30986	0.370869	0.246376	0.627405	0.429942	0.286	0.397576	-0.0742217	0.434717	0.00571875	0.505342	0.149383	0.204447	0.265884	0.138724	0.360346	0.30333	0.0853738	0.194673	0.488708	0.281061	0.269763	0.211564	0.0799385	0.319837	PP
GSM3289579	-0.112111	0.0895734	0.265462	0.297182	0.370895	0.235643	0.631325	0.397356	0.27304	0.413931	-0.0590816	0.388586	0.0827601	0.485009	0.091127	0.186018	0.2334	0.151192	0.396662	0.282774	0.0515036	0.125542	0.477256	0.18327	0.258729	0.200063	0.0480307	0.259972	PP
GSM3289580	-0.194112	0.2659	0.209719	0.29947	0.379952	0.213892	0.598523	0.415547	0.294967	0.418015	-0.0419477	0.399438	0.0622837	0.505529	0.131466	0.161527	0.220547	0.168796	0.372187	0.331232	0.0711061	0.262097	0.467658	0.206262	0.256955	0.197333	0.113325	0.323707	PP
GSM3289581	-0.130793	0.240346	0.272779	0.322643	0.387024	0.269861	0.625286	0.399227	0.315066	0.44329	-0.0665114	0.48013	0.0705399	0.505836	0.137919	0.219811	0.262567	0.169355	0.412025	0.314404	0.0807732	0.118674	0.482942	0.262262	0.279289	0.223341	0.0921812	0.316685	PP
GSM3289582	-0.125717	0.275339	0.300691	0.302115	0.373452	0.266687	0.616199	0.395682	0.279157	0.402994	-0.0585805	0.416087	0.0461686	0.497791	0.114356	0.123847	0.259682	0.195796	0.41769	0.303222	0.0887756	0.182512	0.484304	0.208546	0.23458	0.198082	0.06999	0.289836	PP
GSM3289583	-0.197657	0.286013	0.245696	0.288522	0.364437	0.262892	0.622173	0.400922	0.300655	0.401069	-0.0281473	0.40802	0.04762	0.497168	0.113499	0.080013	0.197331	0.145122	0.361613	0.320508	0.0871192	0.197094	0.459017	0.197466	0.237938	0.207301	0.0964083	0.353396	PP
GSM3289584	-0.125734	0.205715	0.319242	0.326392	0.389093	0.258887	0.63284	0.395859	0.276089	0.429296	-0.0868103	0.422684	0.0739252	0.495873	0.120505	0.206142	0.288026	0.168785	0.418795	0.317488	0.0788955	0.144428	0.494799	0.251394	0.271997	0.210185	0.0697709	0.278297	PP
GSM3289585	-0.169908	0.17217	0.238134	0.310509	0.373051	0.243885	0.611154	0.409429	0.259419	0.435824	-0.114999	0.425054	0.0923998	0.489265	0.0904937	0.132191	0.214875	0.145893	0.402754	0.251976	0.0411317	0.140059	0.459193	0.148772	0.240064	0.186148	0.0855118	0.274295	PP
GSM3289586	-0.140723	0.209736	0.250708	0.267267	0.385199	0.270246	0.624604	0.382626	0.295735	0.450789	-0.0231008	0.456521	0.0629842	0.479609	0.148314	0.21067	0.233774	0.162449	0.390566	0.329361	0.0563681	0.123333	0.490177	0.224356	0.271137	0.200705	0.0680431	0.319396	PP
GSM3289587	-0.140865	0.279095	0.335827	0.329051	0.373802	0.23265	0.635065	0.417706	0.30829	0.410027	-0.0152132	0.435513	0.0550749	0.507244	0.155019	0.185029	0.318022	0.171256	0.377727	0.292816	0.0971317	0.206316	0.466728	0.22248	0.280153	0.234423	0.0538046	0.310537	PP
GSM3289588	-0.12675	0.205472	0.209603	0.309224	0.350228	0.259404	0.630918	0.417601	0.279427	0.413456	-0.0751443	0.448869	0.0782284	0.490518	0.138453	0.19193	0.228769	0.130744	0.40766	0.277242	0.0672821	0.158844	0.481046	0.229386	0.24884	0.187176	0.0862182	0.325701	PP
GSM3289589	-0.151895	0.186131	0.285216	0.298557	0.363427	0.254727	0.622618	0.410072	0.28305	0.406646	-0.086079	0.410934	0.0803358	0.496261	0.135177	0.182297	0.268071	0.149864	0.392493	0.321565	0.0783176	0.186225	0.476773	0.212753	0.264583	0.20487	0.0756209	0.276957	PP
GSM3289590	-0.172138	0.108917	0.260934	0.295393	0.400342	0.225744	0.63373	0.414233	0.297412	0.397473	-0.0714706	0.419079	0.0609785	0.520773	0.127061	0.201706	0.255633	0.205966	0.392393	0.304073	0.0666829	0.104813	0.472604	0.189552	0.254632	0.207137	0.0545315	0.227856	PP
GSM3289591	-0.0767887	0.0432051	0.248327	0.263413	0.373525	0.253111	0.664108	0.33075	0.271016	0.40024	-0.0221992	0.312562	0.0381676	0.494125	0.0932683	0.134204	0.266885	0.246031	0.41208	0.304197	0.0531512	-0.00449796	0.493814	0.134445	0.218469	0.219733	0.0608568	0.231138	PP
GSM3289592	-0.13694	0.187767	0.229187	0.275464	0.365028	0.246205	0.605629	0.397084	0.266699	0.393092	-0.0699192	0.415644	0.0538448	0.488593	0.0983864	0.19932	0.19404	0.152056	0.386248	0.282901	0.0789561	0.239376	0.4689	0.16537	0.232319	0.198843	0.0594835	0.310632	PP
GSM3289593	-0.174719	0.29392	0.280758	0.334337	0.379401	0.241104	0.652077	0.425627	0.304528	0.407865	0.0367411	0.444863	0.0657387	0.515793	0.162691	0.227515	0.302545	0.203095	0.372292	0.336799	0.117259	0.21404	0.488379	0.286798	0.290034	0.245539	0.0819865	0.328813	PP
GSM3289594	-0.111096	0.096465	0.314918	0.315215	0.382314	0.262842	0.637746	0.40838	0.282421	0.423538	-0.112985	0.422095	0.03485	0.491077	0.134552	0.208128	0.27116	0.179316	0.455534	0.292418	0.0535236	0.0714729	0.487099	0.190919	0.268851	0.223591	0.0627091	0.271454	PP
GSM3289595	-0.20591	0.0803674	0.242065	0.278651	0.391796	0.232425	0.596894	0.373051	0.305471	0.390056	-0.117098	0.402096	0.0375081	0.512246	0.0885868	0.157141	0.168872	0.155282	0.393531	0.275791	0.0402067	0.0517063	0.468448	0.122561	0.228541	0.183167	0.076382	0.249155	PP
GSM3289596	-0.136308	0.22941	0.278432	0.318544	0.36111	0.245702	0.636418	0.422402	0.316124	0.406641	-0.0502848	0.409249	0.0622922	0.517125	0.132163	0.176482	0.28282	0.178751	0.362993	0.303756	0.0666437	0.16789	0.467132	0.218768	0.255913	0.204086	0.0901806	0.290885	PP
GSM3289597	-0.121516	0.196126	0.267609	0.335121	0.361972	0.262421	0.663077	0.411781	0.34119	0.437955	0.0357886	0.433788	0.0970302	0.499312	0.122738	0.227218	0.284509	0.193437	0.408253	0.319219	0.0656079	0.0663494	0.497717	0.264707	0.29373	0.216386	0.0661204	0.306815	PP
GSM3289598	-0.19541	0.176762	0.236622	0.269988	0.38064	0.225364	0.62526	0.36636	0.271366	0.387367	-0.113692	0.418573	0.0322953	0.503623	0.0755355	0.140612	0.156567	0.174392	0.396028	0.252248	0.0308151	0.0862522	0.453113	0.136877	0.232131	0.195423	0.0697042	0.293941	PP
GSM3289599	-0.1771	0.245915	0.290296	0.299183	0.368729	0.244857	0.646711	0.424584	0.302289	0.432967	-0.0452748	0.441098	0.0570932	0.506263	0.122956	0.213095	0.260641	0.183219	0.388061	0.315604	0.104126	0.184763	0.462721	0.253934	0.266706	0.224	0.0928505	0.3462	PP
GSM3289600	-0.173678	0.170455	0.262658	0.30683	0.370012	0.251623	0.611037	0.39951	0.28063	0.40677	-0.103901	0.39943	0.0595099	0.5091	0.110344	0.173074	0.229354	0.150208	0.366738	0.286173	0.0677212	0.159038	0.469412	0.195693	0.242552	0.194633	0.077132	0.314159	PP
GSM3289601	-0.166266	0.0375066	0.190254	0.285384	0.396336	0.236954	0.612973	0.363991	0.261424	0.394958	-0.158453	0.397864	0.050087	0.476228	0.104884	0.137512	0.167623	0.14793	0.391352	0.302186	0.0350857	0.1373	0.488837	0.138415	0.227904	0.177964	0.0597388	0.288265	PP
GSM3289602	-0.175627	0.213224	0.271364	0.288106	0.350793	0.27004	0.629328	0.419072	0.286781	0.399771	-0.0447285	0.424392	0.0673213	0.480763	0.0731177	0.206017	0.259147	0.183727	0.392021	0.256178	0.0559511	0.185921	0.471387	0.190546	0.256849	0.206135	0.0513162	0.307953	PP
GSM3289603	-0.189064	0.110911	0.228929	0.299567	0.37202	0.268451	0.606369	0.386688	0.256859	0.423969	-0.13466	0.431907	0.0439321	0.474641	0.0963702	0.178532	0.205418	0.171779	0.417525	0.272539	0.0443446	0.13316	0.481587	0.207801	0.270934	0.184203	0.062141	0.253016	PP
GSM3289604	-0.179398	0.129234	0.136037	0.275846	0.368224	0.240951	0.614217	0.299116	0.250868	0.398979	-0.000788386	0.311801	-0.00477477	0.49512	0.11793	0.0552856	0.115426	0.178539	0.373852	0.24408	0.0950544	0.0461799	0.481614	0.0436532	0.108176	0.16087	0.0562276	0.284842	PP
GSM3289605	-0.113374	0.265673	0.301122	0.301996	0.367061	0.254671	0.651158	0.406257	0.315814	0.387861	-0.00875231	0.445151	0.0933658	0.505818	0.137629	0.25164	0.318945	0.191841	0.379318	0.308589	0.0844252	0.163484	0.478047	0.246501	0.283355	0.242186	0.0646484	0.331143	PP
GSM3289606	-0.193241	0.142131	0.220102	0.291496	0.357256	0.281991	0.612302	0.341503	0.242217	0.384698	-0.112112	0.381285	0.0126588	0.490426	0.0724966	0.0758966	0.17684	0.132771	0.379158	0.272231	0.0460197	0.109702	0.475654	0.143604	0.206363	0.178834	0.0609763	0.262572	PP
GSM3300909	-0.148641	0.119752	0.239645	0.310191	0.381804	0.196528	0.651104	0.389688	0.332461	0.426856	-0.0303686	0.454686	0.0118964	0.51839	0.127226	0.217719	0.268588	0.176547	0.393753	0.305643	0.0613203	0.0800132	0.469892	0.214872	0.284508	0.221028	0.0537376	0.306638	PP
GSM3300910	-0.12219	-0.0646881	0.15769	0.321074	0.399137	0.195055	0.667474	0.404551	0.324696	0.403134	-0.102809	0.419939	-0.00304969	0.509558	0.127599	0.261305	0.16306	0.174235	0.402206	0.296659	0.0612743	-0.0576422	0.50052	0.198841	0.279347	0.23235	0.0728058	0.252932	PN
GSM3300912	-0.128453	0.234384	0.313227	0.320956	0.381108	0.21918	0.654739	0.444582	0.305952	0.427909	0.0108599	0.467244	0.0967932	0.506755	0.163159	0.252109	0.349575	0.256105	0.414324	0.321574	0.112389	0.123301	0.501253	0.289141	0.327679	0.252218	0.0757514	0.347356	PP
GSM3300915	-0.157702	0.140083	0.263925	0.312786	0.360784	0.252808	0.639878	0.415376	0.309329	0.403415	-0.0690159	0.434985	0.0664778	0.502576	0.122336	0.231939	0.266077	0.206353	0.381519	0.330707	0.065122	0.098505	0.498983	0.200575	0.263587	0.209766	0.0692186	0.314826	PP
GSM3300916	-0.18212	0.0667941	0.196924	0.303671	0.380157	0.216166	0.649331	0.409777	0.335327	0.40073	-0.101902	0.444268	0.0550553	0.499091	0.124213	0.234995	0.211048	0.246707	0.384175	0.313662	0.0654803	-0.0537302	0.494977	0.171695	0.261115	0.209257	0.0454065	0.315117	PN
GSM3300919	-0.164282	0.106222	0.219791	0.279333	0.368082	0.265055	0.625186	0.378977	0.309141	0.406246	-0.0893296	0.393495	0.0587012	0.486795	0.0859289	0.169833	0.212421	0.181984	0.36603	0.305677	0.0417584	0.111667	0.479612	0.153741	0.249336	0.176115	0.0462822	0.294293	PP
GSM3300920	-0.138967	0.00598689	0.177796	0.255095	0.420129	0.24312	0.664435	0.354757	0.287596	0.408236	-0.0412246	0.318143	-0.00939262	0.488385	0.0529298	0.11443	0.148442	0.20668	0.34807	0.303384	0.0703088	-0.0990971	0.513414	0.0655929	0.189237	0.20279	0.0403381	0.239827	PN
GSM3300923	-0.15077	0.189066	0.239785	0.326113	0.38033	0.211607	0.635687	0.389581	0.304793	0.408164	-0.099922	0.4565	0.0423539	0.503026	0.121228	0.186587	0.260882	0.207077	0.388612	0.319821	0.0687921	0.0640566	0.487655	0.200232	0.263558	0.205189	0.0392691	0.315563	PP
GSM3300924	-0.173666	-0.0337722	0.12936	0.306779	0.39417	0.20477	0.64671	0.397254	0.321869	0.397588	-0.128681	0.382106	0.0288187	0.494941	0.095733	0.181145	0.135885	0.224329	0.405701	0.292871	0.0537432	-0.0916761	0.492993	0.122253	0.208351	0.192734	0.0401551	0.279045	PN
GSM3300927	-0.137758	0.150289	0.289769	0.302132	0.367096	0.251617	0.641161	0.420296	0.305259	0.430479	-0.0342675	0.432394	0.0856186	0.499864	0.113358	0.205438	0.265107	0.166241	0.399208	0.320179	0.0822442	0.136208	0.490549	0.20995	0.258167	0.218925	0.0534509	0.303398	PP
GSM3300928	-0.170842	0.0162286	0.211984	0.31432	0.391062	0.189882	0.641893	0.40624	0.297868	0.383246	-0.0982595	0.393419	0.0487285	0.516574	0.115649	0.131252	0.160297	0.171152	0.417524	0.244053	0.0250669	-0.031028	0.460777	0.117073	0.190467	0.194873	0.0755054	0.227151	PN
GSM3300931	-0.152008	0.281934	0.288035	0.313958	0.394439	0.262595	0.63016	0.388358	0.28828	0.440981	-0.0032446	0.392078	0.0521901	0.505615	0.128526	0.0972522	0.266534	0.204812	0.426493	0.312052	0.102149	0.123164	0.488731	0.233012	0.236998	0.224164	0.107662	0.351988	PP
GSM3300932	-0.196822	0.068884	0.158841	0.30461	0.430428	0.178557	0.634038	0.406599	0.308389	0.387144	-0.0308415	0.411856	-0.0128221	0.523696	0.0999144	0.218312	0.192013	0.183329	0.393894	0.299775	0.0429238	-0.0629585	0.465258	0.130163	0.2188	0.20177	0.0532421	0.279891	PN
GSM3300935	-0.202567	0.0715755	0.213023	0.274407	0.366925	0.229222	0.61017	0.371377	0.262309	0.380389	-0.119224	0.375068	0.0449906	0.496783	0.0677613	0.0957462	0.166328	0.141417	0.372768	0.256378	0.0352123	0.0685909	0.447595	0.0838897	0.196625	0.168928	0.0478106	0.263964	PP
GSM3300936	-0.217115	0.0041612	0.198643	0.281091	0.402146	0.21665	0.621542	0.38391	0.25428	0.352033	0.00653716	0.342743	0.00417472	0.506577	0.100115	0.193311	0.148994	0.156829	0.322877	0.317156	0.0666275	-0.102047	0.463489	0.0965828	0.176172	0.199844	0.0836624	0.243048	PN
GSM3300939	-0.14757	0.222949	0.313906	0.295216	0.381276	0.261524	0.641246	0.390791	0.290241	0.415937	-0.0304585	0.424719	0.0466396	0.50457	0.120696	0.134639	0.268716	0.177792	0.404118	0.310026	0.103589	0.0859136	0.478314	0.209707	0.260019	0.2347	0.101252	0.277659	PP
GSM3300940	-0.195414	0.0521529	0.204164	0.31662	0.415808	0.208376	0.639491	0.410724	0.295241	0.394056	-0.0695911	0.393061	-8.89293e-05	0.519799	0.124899	0.194201	0.18838	0.201567	0.411534	0.275404	0.0453155	-0.0875677	0.453881	0.141843	0.236644	0.224086	0.0620565	0.195279	PN
GSM3300943	-0.123913	0.244202	0.30421	0.302397	0.372505	0.254035	0.624707	0.37997	0.261749	0.438872	0.0181588	0.387355	0.0482025	0.509166	0.124141	0.180477	0.239485	0.1679	0.376059	0.280125	0.0857594	0.130502	0.446212	0.172531	0.228562	0.195979	0.085373	0.280467	PP
GSM3300944	-0.133337	0.150335	0.248453	0.28769	0.372086	0.217346	0.63298	0.392903	0.301995	0.407513	-0.00250416	0.438375	0.032648	0.511259	0.10486	0.232929	0.234488	0.166189	0.375158	0.272309	0.0801822	0.00612535	0.460803	0.162182	0.258126	0.219334	0.0469354	0.278654	PN
GSM3300947	-0.161661	0.128426	0.23331	0.310571	0.385757	0.242001	0.62808	0.415218	0.299085	0.414292	-0.0306294	0.430994	0.0565862	0.503252	0.12376	0.229254	0.254259	0.171009	0.399063	0.299816	0.0909303	0.101371	0.491273	0.203334	0.259925	0.212502	0.0806991	0.277583	PP
GSM3300948	-0.258896	-0.00649206	0.169083	0.289208	0.394129	0.213082	0.62979	0.388059	0.303889	0.370849	-0.096554	0.373913	-0.0295298	0.529834	0.102385	0.178616	0.150637	0.213691	0.369475	0.274866	0.0518906	-0.00593105	0.447441	0.0784271	0.217055	0.209005	0.0421197	0.226978	PN
GSM3300951	-0.165813	-0.114424	0.16945	0.30124	0.388758	0.220247	0.644775	0.390562	0.315337	0.368305	-0.112819	0.395984	0.0134185	0.514335	0.106641	0.250145	0.162342	0.215308	0.37011	0.306163	0.0640699	-0.0569169	0.503575	0.156105	0.248452	0.219316	0.0647835	0.232413	PN
GSM3300954	-0.155964	0.165242	0.278707	0.302076	0.371119	0.242822	0.631201	0.438587	0.287704	0.420523	-0.0440324	0.447332	0.0446292	0.507908	0.123992	0.205011	0.277431	0.239713	0.395431	0.32254	0.083383	0.112464	0.492988	0.228729	0.267285	0.221119	0.0827813	0.319801	PP
GSM3300955	-0.176833	0.132523	0.215879	0.318694	0.397046	0.215685	0.665365	0.440816	0.303164	0.410401	-0.0562283	0.425397	0.0393432	0.504248	0.13382	0.210182	0.271373	0.251747	0.416999	0.299861	0.0792007	-0.0253042	0.493869	0.211536	0.269952	0.230153	0.0758037	0.303082	PN
GSM3300958	-0.209561	0.0873515	0.206254	0.291931	0.375665	0.239768	0.61678	0.430761	0.273853	0.409444	-0.0028775	0.419779	0.0687582	0.501351	0.127881	0.179153	0.231685	0.127584	0.387882	0.292558	0.0808924	0.121642	0.477266	0.194305	0.24757	0.201704	0.088415	0.297056	PP
GSM3300959	-0.18634	0.0168973	0.181423	0.322008	0.391661	0.184709	0.655287	0.423714	0.274617	0.38561	-0.045967	0.448774	0.0322647	0.51525	0.146866	0.219356	0.192315	0.196304	0.407173	0.27762	0.0815759	-0.069544	0.468928	0.190461	0.265043	0.229169	0.0662334	0.255363	PN
GSM3300962	-0.187452	0.161977	0.229537	0.257343	0.361056	0.276752	0.587221	0.364786	0.248166	0.393278	-0.0640833	0.366825	0.0364545	0.48594	0.0632967	0.0386536	0.137953	0.200779	0.383691	0.244445	0.0359207	0.136991	0.454963	0.114996	0.215851	0.16981	0.0876355	0.271165	PP
GSM3300963	-0.176196	-0.0581439	0.150673	0.259013	0.403298	0.203279	0.636721	0.367364	0.311423	0.343536	-0.149458	0.319266	-0.0155835	0.51731	0.079875	0.116838	0.0587256	0.20443	0.367584	0.326407	0.01487	-0.139265	0.483861	0.0534226	0.177366	0.19516	0.0473338	0.290386	PN
GSM3300966	-0.116496	0.285654	0.33172	0.310325	0.369146	0.237859	0.650076	0.387343	0.311107	0.440818	-0.0309491	0.454586	0.10392	0.513189	0.162687	0.171063	0.31854	0.217772	0.397379	0.342512	0.117035	0.14153	0.485886	0.259072	0.293731	0.216602	0.0792278	0.34865	PP
GSM3300967	-0.211445	0.0306428	0.194527	0.34451	0.401321	0.192169	0.656813	0.390348	0.309764	0.410903	-0.0807635	0.419003	-0.024275	0.521806	0.131692	0.174314	0.243704	0.160765	0.391572	0.302857	0.0632231	-0.0336339	0.488814	0.183382	0.255851	0.223414	0.0517253	0.260016	PN
GSM3300970	-0.144314	0.203005	0.32398	0.320859	0.375837	0.235682	0.65263	0.416868	0.313855	0.433999	-0.0560304	0.425884	0.0495698	0.502661	0.129071	0.190861	0.2947	0.230289	0.396082	0.313453	0.0973924	0.118473	0.500422	0.253114	0.283335	0.231125	0.0681459	0.321008	PP
GSM3300971	-0.13861	-0.00859284	0.169528	0.280737	0.384601	0.221985	0.678715	0.360236	0.309778	0.399631	-0.0949728	0.363522	0.0166041	0.502682	0.0933929	0.147145	0.17671	0.215306	0.349237	0.331789	0.117906	-0.126018	0.491881	0.196751	0.23454	0.225913	0.0322377	0.280805	PN
GSM3300974	-0.155625	0.251846	0.29148	0.303499	0.348212	0.258531	0.619456	0.398587	0.295558	0.425636	-0.040895	0.4363	0.0663964	0.490403	0.116374	0.128447	0.237884	0.20858	0.37675	0.306027	0.0769827	0.150173	0.462339	0.23	0.265493	0.213451	0.101876	0.330594	PP
GSM3300975	-0.193072	0.0299109	0.236771	0.321555	0.406198	0.206675	0.675948	0.416638	0.309154	0.389425	-0.114808	0.362562	0.00648096	0.526486	0.130155	0.168105	0.211434	0.219234	0.371361	0.280662	0.0515966	-0.0713212	0.475156	0.130308	0.22665	0.234077	0.0740861	0.276063	PN
GSM3300978	-0.169587	0.251405	0.28773	0.312518	0.368889	0.237528	0.637062	0.430431	0.292955	0.412602	-0.0188732	0.434841	0.0738397	0.509129	0.132909	0.21216	0.269196	0.203332	0.371563	0.321918	0.0926207	0.178187	0.484216	0.236221	0.260455	0.225273	0.0531796	0.356457	PP
GSM3300979	-0.202834	-0.0446713	0.125396	0.310888	0.388445	0.212511	0.665444	0.41928	0.341723	0.371937	-0.118558	0.391487	0.0271188	0.504311	0.100877	0.202952	0.158615	0.18953	0.343755	0.304739	0.0874539	-0.0606314	0.489445	0.120736	0.230709	0.18993	0.043278	0.28049	PN
GSM3300980	-0.238711	-0.123545	0.0908986	0.226727	0.383404	0.229095	0.659417	0.355291	0.27544	0.359389	-0.0917966	0.305483	0.0208463	0.501234	0.0715754	0.188828	0.0868863	0.187072	0.362557	0.320811	0.0481855	-0.147579	0.488199	0.100871	0.172648	0.162818	0.0522546	0.266807	PN
GSM3300983	-0.190545	0.195263	0.205279	0.291793	0.355954	0.249497	0.632383	0.424906	0.313354	0.414128	-0.0487045	0.449514	0.0940862	0.4965	0.149312	0.111541	0.232242	0.157479	0.361534	0.326422	0.098228	0.141856	0.493219	0.231295	0.240307	0.215803	0.0870763	0.350361	PP
GSM3300984	-0.270247	-0.0863893	0.0644639	0.247259	0.3844	0.202086	0.636487	0.397919	0.316226	0.342122	-0.184795	0.36201	0.00320099	0.501917	0.0666593	0.110677	0.0435902	0.178135	0.375346	0.274718	0.0311466	-0.058641	0.45357	0.0360732	0.162458	0.145664	0.0624052	0.27974	PN
GSM3300986	-0.258239	0.202924	0.152546	0.256689	0.361804	0.270532	0.595935	0.361811	0.286387	0.3535	-0.0977828	0.398908	-0.0089882	0.491802	0.0594425	0.0744573	0.109219	0.163634	0.352301	0.247739	0.0313712	0.130096	0.449591	0.111518	0.180217	0.163953	0.0692276	0.31949	PP
GSM3300987	-0.153832	0.00907519	0.165819	0.315359	0.400888	0.222167	0.689907	0.372049	0.328694	0.406742	-0.0894794	0.348279	0.0232752	0.505456	0.112273	0.165049	0.201725	0.238544	0.407123	0.31041	0.0729794	-0.100844	0.509377	0.153067	0.238239	0.219999	0.0686663	0.246166	PN
GSM3300990	-0.14174	0.146518	0.262397	0.340616	0.357755	0.261354	0.638664	0.46401	0.294511	0.441928	-0.0271205	0.444932	0.0828722	0.501149	0.16588	0.235493	0.311465	0.155751	0.395032	0.347349	0.12108	0.168615	0.501658	0.308136	0.289984	0.223509	0.0870418	0.322395	PP
GSM3300991	-0.15302	0.0231611	0.201332	0.365011	0.380874	0.207191	0.664433	0.464455	0.301229	0.406123	-0.105837	0.427123	0.0443779	0.512099	0.160281	0.234855	0.294474	0.176676	0.403771	0.306642	0.090998	0.0230887	0.502525	0.249845	0.297232	0.226838	0.056131	0.274149	PN
GSM3300994	-0.2203	0.153121	0.239033	0.271698	0.370947	0.258078	0.601905	0.359154	0.270869	0.408998	-0.10825	0.414191	0.0324515	0.504392	0.029711	0.060664	0.176008	0.216528	0.411569	0.209947	0.0443281	0.0653096	0.463157	0.136771	0.225166	0.166011	0.080476	0.248689	PP
GSM3300995	-0.182785	-0.0796181	0.144176	0.324835	0.394878	0.214859	0.648515	0.424589	0.307817	0.414632	-0.0862222	0.407008	0.0448696	0.492359	0.118146	0.237818	0.147478	0.195254	0.402795	0.302769	0.050513	-0.0727997	0.496672	0.169611	0.236287	0.205489	0.0725413	0.253684	PN
GSM3300998	-0.210485	0.0458759	0.157703	0.273298	0.389848	0.188356	0.631063	0.382388	0.33014	0.376059	-0.0972702	0.366165	0.0353138	0.508117	0.0661205	0.14617	0.105574	0.242169	0.387773	0.275325	0.0552164	-0.0803487	0.485779	0.0806648	0.206225	0.165892	0.0435164	0.276432	PN
GSM3301001	-0.128131	0.204325	0.266527	0.308754	0.371448	0.262294	0.623338	0.387194	0.278403	0.442061	-0.0157799	0.433838	0.0587208	0.487321	0.146705	0.250992	0.293737	0.177446	0.394736	0.319796	0.101104	0.172642	0.50362	0.27487	0.275452	0.2207	0.100576	0.336139	PP
GSM3301002	-0.206478	-0.0704938	0.136159	0.27698	0.371555	0.200003	0.635406	0.387537	0.297183	0.366918	-0.134038	0.381258	0.011219	0.5008	0.0610237	0.140675	0.101506	0.146336	0.404985	0.259606	0.0029774	-0.0712995	0.457775	0.0914881	0.179202	0.177036	0.0604961	0.213654	PN
GSM3301005	-0.149168	0.209775	0.196233	0.300801	0.395723	0.260584	0.620406	0.407772	0.273942	0.415616	0.0536853	0.423616	0.0824254	0.505174	0.112832	0.20144	0.206394	0.156497	0.394608	0.309776	0.136439	0.217595	0.467571	0.223691	0.240546	0.218964	0.070991	0.349048	PP
GSM3301006	-0.178355	-0.00894393	0.152833	0.315753	0.427399	0.219564	0.66973	0.389651	0.333316	0.404514	-0.11041	0.355205	0.0235823	0.517744	0.0763065	0.174184	0.177915	0.252103	0.390995	0.303387	0.0683729	-0.144182	0.492288	0.152665	0.218561	0.196573	0.0649935	0.224951	PN
GSM3301008	-0.153777	0.243878	0.332358	0.327461	0.371307	0.257527	0.650141	0.419388	0.28606	0.453214	0.00505532	0.45834	0.0482444	0.504163	0.144293	0.212467	0.320039	0.220262	0.402003	0.315822	0.099993	0.142991	0.492073	0.286645	0.301554	0.25355	0.0784435	0.301577	PP
GSM3301009	-0.268427	-0.000244528	0.104106	0.232532	0.387881	0.210189	0.633764	0.360862	0.326757	0.350051	-0.172062	0.353689	0.00295524	0.487949	0.0314371	0.112754	-0.00234118	0.241505	0.383159	0.261035	0.011854	-0.127725	0.463111	0.0307524	0.168646	0.134457	0.0540215	0.297755	PN
GSM3301012	-0.0792463	0.261547	0.337692	0.335147	0.359829	0.229773	0.669809	0.439488	0.331089	0.452274	-0.00661597	0.439088	0.11784	0.524202	0.171361	0.278978	0.34916	0.219265	0.40622	0.36333	0.143877	0.125442	0.523289	0.296244	0.3056	0.275991	0.0766976	0.342731	PP
GSM3301013	-0.211892	-0.0754013	0.143874	0.306133	0.39186	0.21316	0.652645	0.394886	0.312707	0.407212	-0.149782	0.399889	0.0300522	0.499116	0.0956411	0.209896	0.135626	0.227651	0.404434	0.298505	0.0689375	-0.0801543	0.500117	0.139809	0.235674	0.201318	0.0644264	0.259448	PN
GSM3301016	-0.103623	0.202929	0.332409	0.377955	0.371887	0.265056	0.661996	0.430015	0.320543	0.468965	0.00552242	0.469639	0.104909	0.526947	0.192246	0.30592	0.398106	0.20248	0.417082	0.375254	0.139266	0.182308	0.53125	0.353524	0.325944	0.290596	0.0796456	0.307577	PP
GSM3301017	-0.223097	0.0887692	0.134974	0.327465	0.377885	0.219743	0.653861	0.400775	0.319926	0.423004	-0.0472206	0.437688	0.0199128	0.509632	0.112393	0.225978	0.222925	0.229722	0.391923	0.304106	0.117024	-0.0151542	0.497147	0.252048	0.282198	0.213138	0.0676899	0.334208	PN
GSM3301020	-0.142538	0.16376	0.281721	0.312841	0.376448	0.25651	0.628276	0.3931	0.301042	0.431548	-0.0794634	0.428968	0.0542819	0.485557	0.102445	0.206175	0.2556	0.15892	0.402484	0.306214	0.0491849	0.069508	0.497443	0.237828	0.252179	0.205252	0.0682657	0.293285	PP
GSM3301021	-0.230011	0.0682813	0.152173	0.286337	0.376168	0.210136	0.606734	0.349329	0.277894	0.397968	-0.14199	0.341596	0.0441051	0.511998	0.0622496	0.0775085	0.101331	0.176374	0.369333	0.243924	-0.00097115	-0.0935794	0.451998	0.0478534	0.168491	0.193364	0.0613769	0.206782	PN
GSM3301024	-0.105942	0.280291	0.308126	0.342648	0.362767	0.272539	0.656763	0.420956	0.304768	0.481714	-0.0248565	0.470511	0.0977741	0.515273	0.168898	0.252037	0.369406	0.18717	0.408737	0.379752	0.124271	0.122285	0.512784	0.337407	0.310386	0.248874	0.072338	0.338052	PP
GSM3301025	-0.23998	-0.0855429	0.137025	0.313064	0.376706	0.199336	0.647072	0.409287	0.308578	0.370949	-0.157764	0.427375	0.017011	0.504939	0.0859305	0.177509	0.135547	0.188443	0.393193	0.307667	0.0475471	-0.0727214	0.498576	0.132771	0.224227	0.189472	0.0445215	0.283505	PN
GSM3301028	-0.146285	0.244934	0.289924	0.318898	0.360346	0.243061	0.625138	0.398324	0.303034	0.427582	-0.0377085	0.432311	0.0626702	0.489378	0.125521	0.15752	0.2334	0.173116	0.410414	0.287902	0.0724672	0.118721	0.473223	0.202625	0.265171	0.212359	0.0605034	0.31831	PP
GSM3301029	-0.211657	-0.0326061	0.141477	0.303789	0.383888	0.194876	0.649434	0.423196	0.33177	0.385955	-0.0798201	0.394114	0.0357855	0.49006	0.0965322	0.21838	0.142472	0.188906	0.384081	0.274754	0.0525371	-0.0634721	0.474012	0.13698	0.23	0.204968	0.0468573	0.281968	PN
GSM3301032	-0.12518	0.262023	0.289942	0.346137	0.36272	0.258539	0.64609	0.44331	0.300596	0.452289	-0.0311764	0.442094	0.0851566	0.504926	0.192886	0.263444	0.335214	0.168069	0.363258	0.354151	0.144867	0.187554	0.49436	0.299419	0.296138	0.232976	0.104541	0.347369	PP
GSM3301033	-0.185851	-0.0230043	0.153577	0.347799	0.437198	0.225047	0.654831	0.431942	0.305844	0.382605	-0.144324	0.414943	0.0490617	0.504401	0.135231	0.245437	0.203927	0.179791	0.358334	0.325435	0.0971612	-0.0822976	0.489439	0.187428	0.278748	0.216752	0.0490652	0.247642	PN
GSM3301034	-0.152307	0.0437458	0.263378	0.321103	0.380533	0.218947	0.660122	0.429813	0.336295	0.408075	-0.0432897	0.389171	0.039088	0.506925	0.134577	0.221865	0.285311	0.256402	0.385706	0.348299	0.0786658	-0.129014	0.503202	0.208137	0.26963	0.222211	0.0332016	0.28839	PP
GSM3301035	-0.202245	-0.0488812	0.182216	0.303759	0.404239	0.231385	0.670172	0.387822	0.329295	0.396384	-0.0880693	0.365074	0.0343799	0.49455	0.093431	0.214493	0.21598	0.254305	0.384535	0.340812	0.0792155	-0.121093	0.510771	0.233179	0.247709	0.222598	0.010842	0.278123	PN
GSM3301036	-0.15919	0.175933	0.258102	0.324337	0.35436	0.262288	0.640029	0.404562	0.296498	0.447758	-0.090489	0.440079	0.0999325	0.488759	0.123806	0.17198	0.277706	0.186245	0.381023	0.34212	0.0858216	0.146248	0.504018	0.26726	0.28404	0.206855	0.0782783	0.316311	PP
GSM3301037	-0.244256	-0.0667593	0.126066	0.262985	0.380481	0.215343	0.631447	0.414606	0.313975	0.369365	-0.0987921	0.382127	0.0145245	0.487621	0.0757184	0.188384	0.103123	0.22019	0.375885	0.288204	0.0512649	-0.0537624	0.4755	0.106698	0.217073	0.185527	0.0375841	0.299908	PN
GSM3301040	-0.233393	0.190267	0.236901	0.279503	0.415495	0.233728	0.616753	0.372357	0.287535	0.413499	-0.118114	0.421514	0.0396111	0.501679	0.0770757	0.170109	0.18145	0.208972	0.365862	0.314673	0.0505446	0.0929887	0.46046	0.201801	0.238445	0.193707	0.0738877	0.336037	PP
GSM3301041	-0.240645	-0.0435593	0.0959987	0.278638	0.418002	0.223372	0.624167	0.40353	0.294467	0.363214	-0.203381	0.351027	0.00428171	0.501889	0.0593816	0.155728	0.0876805	0.184248	0.384759	0.297119	0.0101188	-0.109943	0.477293	0.123849	0.188997	0.15986	0.0347809	0.30636	PN
GSM3301044	-0.184225	0.175366	0.241043	0.302573	0.386556	0.271798	0.629219	0.379484	0.260472	0.374171	-0.103796	0.324962	-0.00110578	0.520922	0.094699	0.115626	0.211937	0.18703	0.343071	0.277259	0.0337554	0.115755	0.437125	0.111833	0.204978	0.188626	0.0678583	0.247477	PN
GSM3301047	-0.120146	0.155347	0.273906	0.278951	0.381733	0.260159	0.649054	0.388189	0.302602	0.424997	-0.0264509	0.435419	0.0828519	0.494773	0.118982	0.180981	0.290852	0.188074	0.395359	0.303682	0.0794728	0.0949824	0.491952	0.251824	0.273431	0.227663	0.0737308	0.310436	PP
GSM3301048	-0.180844	-0.0197124	0.170137	0.272519	0.384522	0.193379	0.636938	0.385188	0.292239	0.361892	-0.122761	0.342333	0.00440917	0.50711	0.0854243	0.165752	0.0799892	0.153087	0.395795	0.279224	0.0454532	-0.0422424	0.474229	0.0958351	0.184238	0.204145	0.0588538	0.276293	PN
GSM3301051	-0.15528	0.221889	0.286061	0.310638	0.375825	0.282382	0.623767	0.380889	0.270697	0.44066	-0.0117748	0.410589	0.0578015	0.503796	0.112547	0.160625	0.251277	0.136272	0.394751	0.289883	0.0937665	0.121325	0.476046	0.187493	0.241431	0.198312	0.099987	0.327021	PP
GSM3301054	-0.12027	0.267536	0.308133	0.273965	0.358916	0.260265	0.648088	0.379439	0.308243	0.427501	-0.0408514	0.4161	0.102016	0.491708	0.0995984	0.177648	0.24257	0.219081	0.411102	0.298614	0.0787449	0.102673	0.467747	0.222135	0.242699	0.209616	0.059077	0.333751	PP
GSM3301055	-0.220828	-0.101017	0.106873	0.26009	0.427543	0.201023	0.653681	0.381013	0.329648	0.366412	-0.081914	0.352018	0.0343878	0.489617	0.0930836	0.209912	0.0246424	0.270508	0.363842	0.323626	0.0733424	-0.119943	0.494161	0.143799	0.214677	0.194884	0.0425101	0.306307	PN
GSM3301056	-0.136569	0.223903	0.299685	0.337134	0.379968	0.241773	0.65795	0.424087	0.325198	0.462731	0.000229321	0.42366	0.0862051	0.516611	0.12177	0.253584	0.32863	0.21827	0.417994	0.341931	0.0994793	0.150992	0.50408	0.299211	0.295507	0.237957	0.0860739	0.313698	PP
GSM3301057	-0.140967	0.201981	0.276602	0.324051	0.426064	0.214158	0.661064	0.419117	0.328862	0.440082	0.000929389	0.429797	0.0969462	0.519932	0.122087	0.269568	0.334441	0.224859	0.413823	0.319006	0.106762	0.0596122	0.501141	0.25856	0.302366	0.249972	0.0605596	0.299868	PN
GSM3301060	-0.182433	0.0531356	0.209005	0.248584	0.355124	0.270532	0.609519	0.399934	0.295134	0.395598	-0.07485	0.402398	0.0644408	0.492631	0.0894919	0.215916	0.12984	0.134987	0.37856	0.265707	0.0632003	0.12257	0.466315	0.158768	0.245843	0.186911	0.0600603	0.336099	PP
GSM3301061	-0.168529	-0.0305333	0.193155	0.299307	0.385065	0.202422	0.661874	0.396583	0.307156	0.394315	-0.141976	0.35896	0.00280816	0.502511	0.0817091	0.228656	0.131102	0.187898	0.367762	0.278271	0.0541862	-0.0644552	0.478272	0.104437	0.213239	0.208309	0.0456742	0.279497	PN
GSM3301062	-0.1957	0.0248248	0.228711	0.279153	0.383709	0.216943	0.635088	0.435497	0.327241	0.387713	-0.116277	0.414168	0.0398863	0.498272	0.0983426	0.218234	0.192954	0.20613	0.371852	0.301261	0.0603426	0.0569225	0.4815	0.160799	0.255706	0.198673	0.0540256	0.277788	PP
GSM3301063	-0.233461	-0.0613254	0.135618	0.27605	0.394607	0.216364	0.647044	0.373591	0.311306	0.375137	-0.156694	0.368195	0.00555661	0.514221	0.0774016	0.118591	0.0321192	0.225633	0.352924	0.294469	0.0544993	-0.128691	0.489013	0.0898732	0.198363	0.190233	0.068303	0.284112	PN
GSM3301064	-0.106588	0.256657	0.328655	0.327181	0.36354	0.259635	0.656709	0.400258	0.312659	0.408614	-0.0514961	0.418803	0.0758206	0.513447	0.159426	0.183251	0.314935	0.194207	0.399289	0.296741	0.103935	0.0977232	0.469292	0.25161	0.254635	0.226646	0.0577617	0.343696	PP
GSM3301065	-0.239104	0.161406	0.208821	0.266344	0.366393	0.226248	0.624331	0.373429	0.299087	0.359483	-0.0550601	0.38753	0.0189026	0.497424	0.0539117	0.148551	0.112293	0.163167	0.37953	0.214869	0.0349865	0.00246882	0.45339	0.115933	0.192596	0.163008	0.0578812	0.263213	PN
GSM3301069	-0.161387	0.216284	0.265382	0.307439	0.360699	0.24056	0.612147	0.376733	0.287659	0.401644	-0.0506725	0.440408	0.0580749	0.503218	0.115448	0.159778	0.270916	0.198211	0.392393	0.330495	0.0629825	0.154455	0.486852	0.231545	0.257621	0.195102	0.0809727	0.31996	PP
GSM3301070	-0.177263	-0.0520958	0.176174	0.317688	0.378096	0.188721	0.652804	0.386831	0.318142	0.383171	-0.0841939	0.405152	0.0617053	0.503179	0.120045	0.197597	0.144357	0.160223	0.400483	0.321448	0.0591864	-0.057566	0.488409	0.161636	0.241085	0.228253	0.0532076	0.259985	PN
GSM3301074	-0.131335	0.233947	0.330719	0.323595	0.357434	0.228747	0.657181	0.411542	0.29368	0.401859	-0.0535027	0.417364	0.0711582	0.498533	0.133267	0.225248	0.310728	0.224616	0.377452	0.311072	0.088133	0.113374	0.469197	0.276761	0.277424	0.233954	0.0653028	0.335992	PP
GSM3301075	-0.216089	-0.0855333	0.18171	0.279205	0.385462	0.179427	0.646236	0.404638	0.320613	0.371262	-0.126878	0.381158	0.0379815	0.505905	0.09086	0.171388	0.106849	0.18508	0.383624	0.310017	0.0261517	-0.0844734	0.470844	0.119793	0.212857	0.193739	0.0763816	0.256192	PN
GSM3301079	-0.202017	0.106039	0.201985	0.265271	0.383359	0.253936	0.614193	0.349956	0.283638	0.372665	-0.140872	0.33515	-0.0075632	0.495032	0.0161971	0.0231205	0.112492	0.148983	0.372898	0.207839	0.0413548	0.0461886	0.435913	0.027195	0.16369	0.145815	0.0595394	0.22219	PP
GSM3301080	-0.186018	-0.000228606	0.143235	0.281525	0.374158	0.205648	0.644362	0.407506	0.296875	0.379188	-0.108715	0.373366	0.0430133	0.503527	0.0695327	0.166444	0.078391	0.185869	0.389553	0.280734	0.0392142	-0.114548	0.44488	0.143551	0.210707	0.197322	0.0522426	0.255452	PN
GSM3301084	-0.125799	0.169364	0.286592	0.315939	0.384988	0.24273	0.639957	0.385359	0.291301	0.406546	-0.071304	0.391112	0.0289383	0.519923	0.132437	0.191919	0.288398	0.205034	0.380764	0.330303	0.0714797	0.108285	0.500411	0.214198	0.261527	0.217024	0.0651419	0.293708	PP
GSM3301085	-0.204674	-0.127936	0.132219	0.311302	0.381815	0.215093	0.651146	0.427315	0.334549	0.393443	-0.0879717	0.397206	0.0519063	0.503287	0.104535	0.198499	0.124398	0.171112	0.373991	0.321027	0.0734748	-0.0530074	0.488705	0.16386	0.238366	0.208235	0.0453141	0.263186	PN
GSM3301089	-0.130019	0.13401	0.256626	0.303591	0.36881	0.227392	0.631797	0.413452	0.307128	0.399507	-0.0335968	0.42628	0.0874326	0.499245	0.13861	0.196548	0.253517	0.179006	0.394884	0.306756	0.0806264	0.0727878	0.475624	0.234843	0.275026	0.213614	0.0669877	0.32371	PP
GSM3301090	-0.213693	-0.0641268	0.155968	0.292879	0.343371	0.216742	0.595964	0.346209	0.287424	0.360731	-0.178072	0.367443	-0.02643	0.510814	0.0574206	0.204815	0.128817	0.132193	0.36701	0.294965	0.0931293	-0.0717349	0.492135	0.137871	0.226797	0.192058	0.0585638	0.199021	PN
GSM3301094	-0.0514018	0.293955	0.356651	0.352004	0.396485	0.248136	0.686745	0.396119	0.339814	0.500637	-0.0152515	0.439347	0.151576	0.530416	0.158506	0.253595	0.372454	0.208839	0.414612	0.389928	0.145589	0.0711235	0.498851	0.351907	0.318472	0.278008	0.0856444	0.341032	PP
GSM3301095	-0.18335	-0.03444	0.135819	0.289904	0.401349	0.218275	0.656132	0.378499	0.313461	0.381482	-0.155724	0.35612	0.0127244	0.505655	0.0769407	0.163898	0.0686579	0.184934	0.366119	0.294664	0.0622903	-0.145592	0.490416	0.100029	0.193533	0.192317	0.0454752	0.261324	PN
GSM3301099	-0.15286	0.226192	0.32107	0.368214	0.398713	0.245785	0.633318	0.439063	0.263051	0.409435	-0.0116484	0.450793	0.0593433	0.518572	0.182979	0.240372	0.34943	0.205374	0.404251	0.312479	0.106739	0.227908	0.486501	0.300786	0.298401	0.24315	0.0963061	0.303267	PP
GSM3301100	-0.14528	-0.0351766	0.235356	0.290074	0.419059	0.189432	0.594534	0.362592	0.30527	0.372692	-0.0644509	0.373151	-0.0480487	0.4738	0.152026	0.21755	0.228084	0.205952	0.330261	0.301799	0.0209554	0.0179935	0.447134	0.174669	0.265711	0.231807	0.0811073	0.183221	PN
GSM3301104	-0.100573	0.100642	0.215916	0.286543	0.365449	0.223633	0.631948	0.383598	0.31504	0.394914	-0.117784	0.404245	0.0554582	0.490726	0.0927536	0.197675	0.165446	0.19408	0.363536	0.303258	0.0608498	0.0622698	0.482592	0.167752	0.228827	0.202591	0.0529464	0.291774	PP
GSM3301105	-0.17621	-0.0600424	0.147832	0.293272	0.393944	0.201378	0.632101	0.394882	0.310284	0.376021	-0.15822	0.365493	0.0104536	0.51146	0.101634	0.187786	0.115693	0.182034	0.392946	0.283999	0.0387103	-0.0893863	0.475199	0.122316	0.20968	0.188868	0.0609826	0.217925	PN
GSM3301109	-0.0945487	0.240932	0.316771	0.321605	0.364247	0.238824	0.64386	0.413585	0.315432	0.426375	-0.0203288	0.454616	0.0937117	0.499338	0.130956	0.196995	0.316469	0.225809	0.403787	0.343911	0.0876845	0.0852502	0.48859	0.276523	0.29044	0.233142	0.0511723	0.304096	PP
GSM3301110	-0.170022	-0.166364	0.125041	0.277254	0.380849	0.232457	0.651332	0.394125	0.28131	0.370965	-0.179751	0.339647	-0.0184438	0.484549	0.0965354	0.184645	0.0889935	0.105945	0.350944	0.307508	0.0830481	-0.191156	0.508118	0.123101	0.224325	0.192323	0.0115536	0.219476	PN
GSM3301114	-0.201292	0.172302	0.186569	0.273241	0.358479	0.238276	0.590209	0.363289	0.262216	0.368173	-0.0547987	0.368954	0.0338005	0.480917	0.0667478	0.0577571	0.124937	0.176136	0.384084	0.257282	0.0537847	0.131893	0.434795	0.101004	0.196591	0.165085	0.0395965	0.31853	PP
GSM3301115	-0.22182	-0.033657	0.158848	0.275377	0.382231	0.203823	0.643107	0.385347	0.271208	0.366388	-0.114104	0.342942	0.0324656	0.498797	0.068842	0.135446	0.126319	0.209472	0.386328	0.275731	0.0507449	-0.0964261	0.469599	0.0792101	0.191697	0.169625	0.045653	0.295961	PN
GSM3301119	-0.211477	0.149345	0.24369	0.294858	0.348929	0.257277	0.604713	0.388668	0.291247	0.39489	-0.0619489	0.412485	0.0431516	0.474091	0.0908647	0.131473	0.189915	0.152508	0.371477	0.288422	0.0437475	0.115983	0.466979	0.173137	0.228375	0.173401	0.06491	0.299823	PP
GSM3301120	-0.193806	-0.083237	0.168782	0.30586	0.377393	0.192809	0.647541	0.404831	0.321913	0.388758	-0.111004	0.424683	0.0523112	0.504729	0.105152	0.186951	0.145147	0.196241	0.386113	0.322866	0.0570825	-0.0863122	0.483538	0.143579	0.239048	0.201467	0.044842	0.280515	PN
GSM3301124	-0.145554	0.196466	0.309755	0.316864	0.35925	0.233939	0.658903	0.443683	0.323348	0.429492	-0.0414776	0.463563	0.11066	0.505577	0.172556	0.256532	0.354917	0.224417	0.404877	0.33913	0.10347	0.122813	0.51649	0.310229	0.320028	0.247603	0.0609335	0.346194	PP
GSM3301125	-0.195207	0.0537701	0.217609	0.333026	0.386137	0.193907	0.657068	0.423575	0.31201	0.424722	-0.0738605	0.47095	0.0853825	0.512014	0.145794	0.2432	0.287796	0.205585	0.396962	0.309043	0.0868692	-0.0167124	0.500329	0.228069	0.298292	0.223116	0.0497035	0.29408	PN
GSM3301129	-0.185276	0.224645	0.223885	0.267378	0.351349	0.256145	0.610937	0.383541	0.292096	0.387444	-0.0658552	0.365994	0.0312753	0.494068	0.0822144	0.0557896	0.204811	0.153337	0.384456	0.255918	0.0543875	0.104733	0.438151	0.158334	0.214749	0.164535	0.0537536	0.346851	PP
GSM3301130	-0.138026	0.0792807	0.208753	0.322152	0.386526	0.186132	0.663751	0.380861	0.325514	0.409884	0.00504353	0.349897	0.0680846	0.51467	0.0913035	0.0542155	0.192899	0.228169	0.385946	0.329744	0.0723366	-0.106771	0.466376	0.157251	0.231525	0.212192	0.0515199	0.276427	PN
GSM3301134	-0.0946056	0.285483	0.309656	0.285423	0.354837	0.256293	0.642661	0.404185	0.296396	0.434039	-0.00708964	0.431052	0.115829	0.480267	0.123999	0.209128	0.263847	0.173659	0.41397	0.328464	0.103294	0.134538	0.471448	0.219888	0.277388	0.216568	0.0597791	0.336934	PP
GSM3301135	-0.188114	0.0264701	0.14021	0.283191	0.365976	0.190307	0.655333	0.424627	0.319959	0.394654	-0.111248	0.432836	0.0625037	0.491347	0.115193	0.187474	0.176649	0.199686	0.364156	0.28228	0.0647092	-0.0598378	0.471594	0.118874	0.223876	0.198142	0.0220098	0.31014	PN
GSM3301139	-0.242228	0.102592	0.192179	0.25782	0.366903	0.217096	0.621784	0.369576	0.288517	0.37951	-0.0475479	0.40508	0.0174482	0.495505	0.0626625	0.126901	0.129465	0.175543	0.376529	0.27028	0.0396277	0.0358996	0.473607	0.126546	0.230123	0.17643	0.0566773	0.343503	PP
GSM3301140	-0.207129	-0.0381583	0.119048	0.255323	0.411831	0.195236	0.646586	0.362495	0.297713	0.355082	-0.141388	0.329749	0.0329796	0.509363	0.0840017	0.0822454	0.0173085	0.185023	0.378078	0.294131	0.0447161	-0.105313	0.480516	0.0610982	0.176403	0.174681	0.0384335	0.304608	PN
GSM3301144	-0.243401	0.123625	0.219098	0.27734	0.353988	0.226284	0.618059	0.41404	0.289404	0.363137	-0.124073	0.394167	0.0304675	0.485379	0.0755493	0.150879	0.149294	0.170067	0.390348	0.270692	0.0376898	0.0789052	0.457883	0.158951	0.253809	0.176051	0.0625637	0.333983	PP
GSM3301145	-0.223162	-0.0910155	0.109928	0.273446	0.375529	0.19724	0.642742	0.407105	0.323998	0.344584	-0.137536	0.373591	0.0082948	0.487785	0.0677614	0.194227	0.0286566	0.172789	0.377492	0.289392	0.0515734	-0.0837598	0.475961	0.0924598	0.208845	0.159021	0.0427717	0.268409	PN
GSM3301149	-0.146007	0.189118	0.241437	0.298499	0.377596	0.246574	0.628309	0.401243	0.279297	0.41556	-0.0702175	0.405441	0.0843397	0.490574	0.141556	0.156139	0.230166	0.170977	0.398072	0.332925	0.109109	0.144895	0.487259	0.225097	0.252025	0.207886	0.0616657	0.332739	PP
GSM3301150	-0.193618	-0.0236442	0.187647	0.332278	0.405108	0.204916	0.665063	0.424365	0.312571	0.387009	-0.082063	0.438646	0.082671	0.501032	0.162672	0.230819	0.180394	0.205225	0.382341	0.320703	0.120694	-0.0971392	0.497241	0.229366	0.28839	0.230036	0.04202	0.305951	PN
GSM3301154	-0.211454	0.11453	0.223993	0.283695	0.360895	0.256693	0.588937	0.38795	0.285938	0.389825	-0.132254	0.399238	0.0373198	0.481543	0.0821291	0.0986081	0.152977	0.175875	0.385763	0.267731	0.0581528	0.137363	0.464393	0.135938	0.219842	0.168046	0.0516771	0.311136	PP
GSM3301155	-0.197019	0.0286475	0.213094	0.333656	0.38639	0.192506	0.662713	0.435309	0.293517	0.386341	-0.110223	0.413339	0.0413374	0.517193	0.142078	0.207497	0.213276	0.194897	0.393177	0.294477	0.0652686	-0.0237885	0.483413	0.186574	0.244571	0.22384	0.0434527	0.274079	PN
GSM3301159	-0.136074	0.197455	0.29277	0.282742	0.356438	0.270058	0.629078	0.398205	0.279875	0.376912	-0.0705043	0.38175	0.029271	0.482775	0.101667	0.13776	0.203062	0.13573	0.406695	0.262405	0.0974458	0.14186	0.47055	0.164656	0.228277	0.195566	0.0631051	0.320088	PP
GSM3301160	-0.120489	0.0805388	0.2456	0.29638	0.378342	0.194137	0.664393	0.424838	0.287381	0.411354	-0.0611839	0.420482	0.0444488	0.513654	0.140547	0.197215	0.179314	0.209985	0.420039	0.265766	0.0828103	-0.0924651	0.481998	0.187647	0.241529	0.21389	0.0909712	0.277562	PN
GSM3301164	-0.137547	0.165389	0.26352	0.300884	0.368869	0.244192	0.641866	0.374824	0.312453	0.416143	-0.0843338	0.395946	0.0663878	0.500394	0.113492	0.206005	0.215516	0.165939	0.411599	0.305659	0.0758979	0.106537	0.487844	0.179234	0.270808	0.198919	0.0499593	0.2981	PP
GSM3301165	-0.228302	-0.101435	0.105842	0.275687	0.432613	0.227659	0.631304	0.340258	0.333933	0.368376	-0.209962	0.333027	-0.0466861	0.482807	0.0849798	0.209939	0.0400139	0.19766	0.351224	0.323914	0.0332636	-0.0891289	0.514533	0.0949264	0.177883	0.168825	0.0713805	0.26907	PN
GSM3301169	-0.208732	0.229035	0.208657	0.273729	0.371598	0.264592	0.625111	0.374583	0.289957	0.377213	0.024112	0.325871	0.0230499	0.480213	0.106024	0.132572	0.165542	0.197349	0.380813	0.290817	0.0935854	0.184552	0.489104	0.139053	0.190893	0.21461	0.0604391	0.362827	PP
GSM3301170	-0.274469	-0.0804461	0.152248	0.298921	0.411559	0.233353	0.646854	0.38152	0.277669	0.313589	-0.167714	0.285139	0.00630429	0.477524	0.105339	0.105694	0.0805172	0.101108	0.378774	0.268434	0.0327028	-0.086232	0.473101	0.0457624	0.153069	0.162126	0.0573954	0.247958	PN
GSM3301174	-0.1633	0.0523196	0.203115	0.268938	0.360389	0.233728	0.629467	0.378282	0.297874	0.384885	-0.110166	0.366382	0.0502175	0.48113	0.0610878	0.177744	0.149613	0.178982	0.395379	0.257244	0.0491942	0.00402983	0.48173	0.122731	0.215024	0.168936	0.0664903	0.264364	PP
GSM3301175	-0.20456	-0.051217	0.130374	0.251217	0.367265	0.194282	0.64217	0.369838	0.30727	0.361049	-0.141774	0.367103	0.0344979	0.494701	0.0620176	0.165922	0.031032	0.187311	0.397773	0.265003	0.0170412	-0.0470569	0.451924	0.0517684	0.160319	0.152721	0.0308782	0.260311	PN
GSM3301179	-0.15863	-0.0261051	0.108106	0.263332	0.384939	0.263597	0.610769	0.318506	0.286363	0.375739	-0.149034	0.332128	0.0300217	0.483756	0.0621405	0.16393	0.117866	0.190146	0.389928	0.274691	0.0198746	-0.0332227	0.486008	0.0172555	0.196834	0.126925	0.0959224	0.183797	PP
GSM3301183	-0.178931	0.0928338	0.240596	0.296352	0.371435	0.253086	0.605335	0.38773	0.280833	0.399125	-0.0817062	0.425089	0.0175228	0.495873	0.078593	0.144274	0.192829	0.147222	0.403666	0.267621	0.0428549	0.086874	0.485914	0.143817	0.238958	0.17592	0.0474148	0.259298	PP
GSM3301184	-0.230123	-0.0298432	0.148236	0.277357	0.384947	0.233206	0.628196	0.357838	0.315327	0.376341	-0.0865965	0.368869	0.0120781	0.491797	0.0534799	0.149382	0.123679	0.199038	0.395908	0.265443	0.0449018	-0.0672945	0.490996	0.0976559	0.196649	0.175516	0.0492656	0.267326	PN
GSM3301188	-0.119278	0.0871652	0.191591	0.267988	0.356109	0.241618	0.653867	0.356143	0.315044	0.405921	-0.0465618	0.333294	0.0591903	0.499806	0.0793074	0.108818	0.192605	0.253116	0.383867	0.307825	0.0669742	-0.0378199	0.494887	0.146293	0.22777	0.174831	0.0434931	0.311496	PP
GSM3301189	-0.142924	-0.046572	0.0716213	0.275587	0.39875	0.265236	0.674169	0.2693	0.296669	0.347583	-0.0896066	0.251718	-0.00940479	0.501016	0.0371186	0.0382667	0.0462879	0.160633	0.366642	0.264591	0.0572752	-0.188152	0.489799	0.0878343	0.178908	0.146694	0.0428503	0.193285	PN
GSM3301193	-0.182537	0.0299654	0.203829	0.254447	0.391034	0.197688	0.628423	0.355804	0.290587	0.372147	-0.121356	0.357218	-0.00553848	0.505534	0.0800006	0.146137	0.1692	0.160438	0.396252	0.303519	0.0288386	0.0312068	0.462878	0.0626305	0.17867	0.187303	0.0373449	0.275052	PP
GSM3301194	-0.210412	-0.146402	0.111024	0.238491	0.407317	0.249166	0.652069	0.348985	0.269806	0.319495	-0.164869	0.272546	-0.0443719	0.491253	0.0578241	0.0115287	-0.060775	0.109658	0.39179	0.252391	0.00962942	-0.162639	0.499093	0.000600085	0.162158	0.134551	0.0445163	0.209129	PN
GSM3301197	-0.125691	0.195221	0.248783	0.317187	0.357958	0.242451	0.627757	0.409824	0.32169	0.431004	-0.0286502	0.425134	0.0715849	0.495776	0.142888	0.231002	0.259412	0.186247	0.377412	0.332817	0.0989537	0.150094	0.48531	0.207719	0.270523	0.226069	0.0645831	0.353798	PP
GSM3301198	-0.206772	-0.111862	0.111596	0.301109	0.370982	0.22958	0.649734	0.414153	0.327789	0.382148	-0.125529	0.410331	0.0390487	0.496326	0.10452	0.197307	0.114457	0.195546	0.379802	0.312657	0.0550656	-0.0354754	0.499811	0.15881	0.252895	0.188894	0.0637608	0.266906	PN
GSM3301199	-0.0493866	0.214181	0.284356	0.314946	0.361787	0.248854	0.653867	0.442772	0.324284	0.44281	0.00782233	0.463402	0.11968	0.509674	0.152321	0.259649	0.330194	0.229321	0.405031	0.346113	0.110901	0.148794	0.512129	0.303085	0.298418	0.253396	0.0728489	0.351741	PP
GSM3301200	-0.132735	0.155914	0.273492	0.304866	0.345819	0.242214	0.637993	0.411567	0.307276	0.403717	-0.0149475	0.407203	0.0585069	0.496326	0.132855	0.200525	0.278778	0.16575	0.390129	0.323086	0.104861	0.153859	0.499128	0.210604	0.250019	0.205766	0.0696075	0.343537	PP
GSM3301201	-0.196437	0.00940081	0.155452	0.293565	0.359939	0.210743	0.64908	0.374722	0.320081	0.372469	-0.118984	0.365293	0.00536666	0.510526	0.07677	0.0923545	0.137029	0.193642	0.374756	0.277473	0.0640046	-0.139835	0.470295	0.0814863	0.17581	0.175519	0.0451689	0.280074	PN
GSM3301202	-0.172726	0.1846	0.22833	0.282538	0.361077	0.23855	0.616397	0.381871	0.27507	0.40417	-0.0849312	0.424584	0.0746937	0.491366	0.102662	0.159141	0.213844	0.157273	0.396046	0.270402	0.0591532	0.10967	0.454613	0.193323	0.250215	0.188992	0.0513332	0.308466	PP
GSM3301203	-0.212795	-0.0701147	0.133558	0.275083	0.408281	0.203278	0.650114	0.391217	0.302116	0.377567	-0.137047	0.347698	0.025714	0.49331	0.0920241	0.145542	0.0811908	0.164902	0.399926	0.260186	0.0523211	-0.0638527	0.464378	0.0994784	0.194324	0.183291	0.0463694	0.224108	PN
GSM3301207	-0.183418	0.14135	0.21462	0.261381	0.362656	0.246871	0.607325	0.37872	0.281349	0.398711	-0.102622	0.413383	0.0695852	0.478392	0.102687	0.153723	0.17995	0.182278	0.398177	0.266932	0.0418946	0.104568	0.459911	0.164099	0.235166	0.186261	0.06285	0.303389	PP
GSM3301208	-0.172196	0.0900938	0.225097	0.287065	0.406112	0.216465	0.659054	0.391735	0.313719	0.412283	-0.100851	0.43385	0.0650367	0.50238	0.142621	0.218835	0.244164	0.204299	0.40508	0.29116	0.0642072	0.00879291	0.483944	0.207105	0.263997	0.225708	0.0550881	0.315528	PN
GSM3301212	-0.117592	0.0581107	0.261253	0.277309	0.365177	0.236214	0.648708	0.385974	0.310265	0.423073	-0.0828394	0.4015	0.0350443	0.504764	0.122648	0.168419	0.214519	0.166295	0.382004	0.328081	0.0715497	-0.00605032	0.485567	0.16801	0.221607	0.215502	0.0402276	0.337802	PP
GSM3301213	-0.20855	0.147115	0.175215	0.251651	0.358798	0.249303	0.57707	0.379106	0.292217	0.376795	-0.125139	0.406933	0.0566003	0.480486	0.0664468	0.1008	0.170078	0.15978	0.383506	0.26911	0.048294	0.0516539	0.449428	0.112012	0.20585	0.163105	0.0344743	0.315134	PN
GSM3301217	-0.23846	0.16941	0.216512	0.249601	0.368043	0.260439	0.58687	0.358602	0.274576	0.392823	-0.0918332	0.391199	0.0331432	0.487429	0.0478076	0.0744469	0.10997	0.11886	0.388645	0.231638	0.0294821	0.0816972	0.437822	0.0869087	0.203028	0.150048	0.0741239	0.265389	PP
GSM3301218	-0.240987	-0.030296	0.101972	0.250678	0.364556	0.205784	0.634891	0.368712	0.316091	0.359748	-0.0824824	0.36956	0.000960537	0.515139	0.0651161	0.100451	0.0576069	0.188913	0.40488	0.253688	0.023907	-0.0847583	0.461635	0.0573979	0.201215	0.164629	0.0485414	0.283701	PN
GSM3301222	-0.172349	0.0916512	0.231431	0.287919	0.35823	0.274112	0.612077	0.386202	0.294597	0.408162	-0.133965	0.407054	0.0396066	0.49228	0.0820535	0.155608	0.188608	0.168032	0.394113	0.287468	0.0345609	0.0826945	0.47559	0.163275	0.242743	0.168444	0.0675638	0.269931	PP
GSM3301223	-0.214157	-0.0537581	0.130215	0.273592	0.384133	0.209542	0.642338	0.41574	0.280428	0.363856	-0.153277	0.363716	0.0250598	0.497527	0.0891763	0.134606	0.0535623	0.194548	0.384715	0.26517	0.0237997	-0.0844409	0.454851	0.0740914	0.189175	0.167747	0.0584271	0.276022	PN
GSM3301226	-0.18112	0.133837	0.220527	0.276495	0.34708	0.273164	0.574916	0.353214	0.256692	0.389086	-0.0965587	0.408685	0.0558708	0.487076	0.0818167	0.0866668	0.163323	0.136524	0.401387	0.237114	0.0342354	0.137976	0.436487	0.151535	0.22418	0.166411	0.0795798	0.274625	PP
GSM3301227	-0.177766	0.0821373	0.14551	0.272494	0.386504	0.211773	0.620466	0.38365	0.301022	0.399845	-0.0919733	0.413295	0.0433766	0.498906	0.109411	0.134963	0.145956	0.18718	0.402687	0.257691	0.057876	-0.0409348	0.464066	0.138687	0.238882	0.183853	0.0602386	0.290644	PN
GSM3301231	-0.145316	0.215086	0.267262	0.286502	0.373741	0.256589	0.631594	0.33962	0.270198	0.378626	-0.0977167	0.37851	0.0572678	0.492324	0.0909082	0.0745674	0.162221	0.175577	0.403053	0.22655	0.075206	0.0706383	0.43547	0.129805	0.215723	0.188478	0.0806394	0.296666	PP
GSM3301232	-0.186452	-0.0329873	0.16197	0.275263	0.396667	0.197827	0.648299	0.383807	0.312606	0.380214	-0.076705	0.402136	0.024508	0.512593	0.0969292	0.207768	0.154818	0.193052	0.413707	0.272125	0.0437804	-0.0846157	0.471239	0.125564	0.226973	0.206305	0.0331641	0.263817	PN
GSM3301236	-0.118174	0.167816	0.275119	0.28416	0.371629	0.275135	0.617526	0.399132	0.262245	0.422645	-0.0916834	0.428365	0.0898786	0.50181	0.0915667	0.130321	0.250585	0.181832	0.415047	0.283382	0.0735354	0.147689	0.473039	0.233216	0.273213	0.196351	0.0520014	0.274114	PP
GSM3301237	-0.197559	0.0341721	0.173178	0.298424	0.368026	0.209057	0.630861	0.376509	0.284647	0.388197	-0.0533956	0.37092	0.0358495	0.504575	0.0933257	0.08933	0.118383	0.145148	0.411479	0.249216	0.0575913	-0.0571862	0.444832	0.102492	0.204463	0.194051	0.0581385	0.222527	PN
GSM3301240	-0.198082	0.166772	0.187785	0.261211	0.363243	0.258012	0.580039	0.361156	0.257257	0.376828	-0.152507	0.352318	0.0415013	0.487738	0.0757527	0.0603567	0.126807	0.140934	0.378965	0.233949	0.0354284	0.0890632	0.43354	0.0571657	0.202929	0.150836	0.0553561	0.287437	PP
GSM3301241	-0.139257	0.0395458	0.198759	0.307632	0.405754	0.201167	0.674316	0.423668	0.320866	0.383855	-0.0380128	0.349168	-0.0087119	0.514432	0.141149	0.215538	0.218996	0.205488	0.393434	0.309415	0.0527681	-0.0356175	0.485383	0.138417	0.226778	0.202536	0.0662804	0.26884	PN
GSM3301244	-0.118282	0.231555	0.27208	0.309405	0.372762	0.251343	0.637254	0.425006	0.294655	0.447878	-0.0536501	0.437445	0.112014	0.48944	0.160108	0.234209	0.279941	0.180359	0.396686	0.341625	0.0959791	0.157452	0.480538	0.292933	0.285541	0.223935	0.0832287	0.327762	PP
GSM3301245	-0.248761	-0.0634748	0.10812	0.290788	0.390456	0.199534	0.633265	0.393857	0.275772	0.350118	-0.177724	0.339505	-0.0198233	0.507812	0.0986684	0.111742	0.0352018	0.163481	0.389329	0.260675	0.00450992	-0.0603375	0.457539	0.0545815	0.192026	0.175639	0.0612443	0.227285	PN
GSM3301249	-0.0786006	0.300532	0.317574	0.303829	0.356299	0.273856	0.637421	0.385572	0.313917	0.448377	-0.0376222	0.437888	0.110988	0.511473	0.160985	0.237581	0.30424	0.20315	0.402684	0.329951	0.0967075	0.124095	0.490874	0.27002	0.280429	0.237673	0.0674821	0.357911	PP
GSM3301250	-0.10558	-0.00991888	0.195185	0.277095	0.383225	0.210037	0.657791	0.37802	0.31726	0.416797	-0.0879551	0.448614	0.0809978	0.518538	0.138523	0.210287	0.247881	0.207495	0.410934	0.31097	0.0797059	-0.00768983	0.523125	0.232801	0.243656	0.217522	0.0554477	0.302157	PN
GSM3301254	-0.0766376	0.300422	0.316654	0.296177	0.366061	0.228633	0.655163	0.387214	0.293883	0.428886	0.0400318	0.434337	0.082573	0.507649	0.137118	0.23501	0.287269	0.212788	0.400098	0.290005	0.115306	0.0423076	0.482198	0.223758	0.273652	0.230184	0.057213	0.331948	PP
GSM3301255	-0.0590385	0.0637535	0.233779	0.310589	0.35928	0.234026	0.657328	0.375773	0.35408	0.422656	-0.106636	0.405829	0.0823868	0.484697	0.123681	0.213421	0.273351	0.148235	0.377578	0.324566	0.074878	-0.0950127	0.482424	0.189535	0.278992	0.225989	0.0448743	0.256657	PN
GSM3301259	-0.157001	0.143016	0.23681	0.250388	0.375828	0.232175	0.611666	0.384928	0.296916	0.416826	-0.0918229	0.425955	0.0550661	0.503058	0.0870232	0.181454	0.197354	0.205226	0.42409	0.273173	0.0551416	0.11619	0.467514	0.142338	0.220869	0.200703	0.0490074	0.300279	PP
GSM3301260	-0.14167	0.0747765	0.205986	0.310162	0.389887	0.207289	0.651058	0.388404	0.338148	0.403231	-0.00342411	0.448374	0.0132542	0.502521	0.154543	0.246468	0.259323	0.208285	0.405872	0.30238	0.0770156	-0.0532441	0.49154	0.204971	0.271175	0.215261	0.0780055	0.263006	PN
GSM3301264	-0.163667	0.038343	0.199828	0.302013	0.381292	0.210689	0.648315	0.414585	0.295316	0.388069	-0.119001	0.41223	0.0206011	0.50131	0.119058	0.197377	0.19385	0.182031	0.381653	0.286913	0.0613801	0.0623854	0.482111	0.160874	0.233256	0.204171	0.0474973	0.293648	PP
GSM3301265	-0.20953	-0.0671342	0.141867	0.291317	0.388384	0.200988	0.639956	0.418659	0.315969	0.366635	-0.160521	0.38734	0.0282273	0.503698	0.109046	0.189827	0.122348	0.210797	0.39379	0.278723	0.0412861	-0.0761404	0.481752	0.112687	0.222893	0.19289	0.0477473	0.284523	PN
GSM3301269	-0.135473	0.130224	0.252424	0.279845	0.369499	0.240773	0.616844	0.396518	0.283902	0.423541	-0.101784	0.441696	0.0791318	0.487911	0.129129	0.178107	0.209927	0.141152	0.379604	0.306853	0.0900342	0.126931	0.466195	0.19071	0.267161	0.205252	0.0511775	0.302254	PP
GSM3301270	-0.134158	0.234725	0.243803	0.301235	0.372864	0.269672	0.624751	0.388695	0.291829	0.436473	-0.0309827	0.446777	0.063954	0.487365	0.133909	0.171446	0.242678	0.186071	0.393112	0.294661	0.0755158	0.0756299	0.477143	0.192629	0.280665	0.210978	0.047996	0.3139	PN
GSM3301274	-0.085045	0.245772	0.30345	0.311037	0.367913	0.263746	0.625016	0.393287	0.28237	0.457449	-0.057978	0.430723	0.122966	0.488601	0.132679	0.171033	0.282682	0.174028	0.40593	0.327618	0.0704155	0.134125	0.47945	0.223674	0.289223	0.219122	0.0731607	0.302754	PP
GSM3301275	-0.172424	0.0332763	0.146544	0.279005	0.389723	0.205018	0.645038	0.380564	0.325543	0.409985	-0.0928913	0.386917	0.0537789	0.501301	0.104679	0.187189	0.162641	0.234383	0.416671	0.281962	0.0399884	-0.0515975	0.485339	0.109523	0.228998	0.191394	0.0390883	0.287174	PN
GSM3301279	-0.0475771	0.237648	0.328625	0.312386	0.361611	0.267946	0.639679	0.40099	0.298668	0.461354	-0.002582	0.456259	0.118743	0.502785	0.126791	0.18764	0.316108	0.2058	0.419607	0.323501	0.0798097	0.0739108	0.498216	0.225419	0.297157	0.220252	0.0618012	0.273847	PP
GSM3301280	-0.205721	-0.068913	0.120529	0.243149	0.35582	0.215875	0.613506	0.355496	0.291321	0.347914	-0.0951387	0.374154	0.0109253	0.500901	0.0412444	0.0481312	0.0066093	0.186493	0.428634	0.251947	0.00132646	-0.0718372	0.455394	0.0337252	0.168984	0.156333	0.052025	0.268004	PN
GSM3301284	-0.123173	0.201773	0.262043	0.278226	0.374254	0.283911	0.627663	0.371641	0.281314	0.418914	-0.0466688	0.402424	0.0589955	0.487889	0.0827379	0.151938	0.199538	0.167035	0.386112	0.259014	0.0566393	0.120632	0.451244	0.175552	0.256576	0.19254	0.0717345	0.307469	PP
GSM3301285	-0.20257	-0.0489976	0.142478	0.27108	0.396494	0.228885	0.642694	0.421419	0.302318	0.388935	-0.167471	0.382738	0.0135925	0.49303	0.0764125	0.19899	0.083033	0.186483	0.392706	0.281425	0.0439163	-0.101913	0.475727	0.112925	0.237164	0.175207	0.0534853	0.265737	PN
GSM3301289	-0.152773	0.174373	0.22458	0.273109	0.372045	0.245836	0.616137	0.381799	0.274817	0.426029	-0.124521	0.432141	0.0653691	0.49185	0.108455	0.124963	0.227278	0.176696	0.411818	0.267825	0.0518625	0.0919056	0.464096	0.153075	0.250595	0.182838	0.0701338	0.276623	PP
GSM3301290	-0.162788	-0.0479732	0.174275	0.295845	0.396617	0.209125	0.649028	0.387945	0.322957	0.392542	-0.15613	0.36438	0.0216508	0.518039	0.103501	0.175601	0.149223	0.173632	0.414955	0.278939	0.0383976	-0.0870091	0.474744	0.117687	0.231602	0.194785	0.0567523	0.234855	PN
GSM3301294	-0.117625	0.175808	0.253178	0.268443	0.346383	0.244616	0.632775	0.396029	0.310014	0.40627	-0.108236	0.421394	0.0810407	0.493776	0.132033	0.171887	0.235346	0.167194	0.385194	0.284536	0.0715297	0.115082	0.472455	0.214738	0.244403	0.202097	0.0549354	0.32077	PP
GSM3301295	-0.208074	-0.0234174	0.146611	0.255357	0.378635	0.213671	0.636779	0.367819	0.304104	0.343458	-0.103306	0.349135	-0.0200188	0.502023	0.0705478	0.16559	0.0655652	0.147754	0.409128	0.24899	0.0189404	-0.137545	0.477521	0.0863164	0.189224	0.176672	0.0629862	0.264885	PN
GSM3301299	-0.154495	0.254448	0.295228	0.334923	0.354672	0.280702	0.644178	0.409775	0.297087	0.442914	-0.0361759	0.470264	0.111358	0.512643	0.168291	0.26064	0.333405	0.202804	0.396426	0.332252	0.0904276	0.148506	0.493096	0.311788	0.314433	0.237421	0.0616731	0.346326	PP
GSM3301300	-0.182109	0.0523308	0.20199	0.344798	0.404834	0.226294	0.673552	0.418703	0.304997	0.439555	-0.110096	0.432799	0.0519453	0.50711	0.152319	0.236762	0.274346	0.222925	0.416957	0.31546	0.0813048	-0.0718154	0.503327	0.250867	0.282967	0.23067	0.0698245	0.288651	PN
GSM3301304	-0.154206	0.194351	0.229829	0.284465	0.359647	0.284088	0.608408	0.379882	0.278245	0.401433	-0.0489561	0.412456	0.0624907	0.487172	0.0764931	0.14456	0.205016	0.135707	0.388257	0.266124	0.0606393	0.157881	0.456926	0.195388	0.25723	0.169362	0.0906632	0.305885	PP
GSM3301305	-0.170604	-0.104993	0.15725	0.269935	0.388194	0.215366	0.654282	0.38432	0.333503	0.413336	-0.168868	0.384518	0.0554174	0.497277	0.111342	0.202685	0.102896	0.224069	0.398333	0.307781	0.0502073	-0.0782239	0.480557	0.138975	0.232353	0.194082	0.0443563	0.264235	PN
GSM3301309	-0.172057	0.245929	0.263546	0.279749	0.352228	0.275476	0.613114	0.390111	0.272337	0.426697	-0.06668	0.403574	0.071343	0.489998	0.11406	0.157033	0.212731	0.144181	0.395767	0.297006	0.0719085	0.168382	0.465423	0.195513	0.241682	0.193149	0.076169	0.327018	PP
GSM3301310	-0.197477	0.125079	0.171906	0.277616	0.382169	0.251785	0.612914	0.366015	0.288892	0.39241	-0.10505	0.413149	0.0340454	0.486103	0.0914942	0.135486	0.151717	0.174559	0.390382	0.258143	0.0598492	0.0563859	0.463089	0.125186	0.205431	0.174999	0.0342799	0.313625	PN
GSM3301314	-0.195358	0.171789	0.222571	0.27688	0.357376	0.297575	0.573829	0.341366	0.269181	0.41593	-0.128099	0.350728	0.0468868	0.487973	0.0715588	-0.010859	0.181893	0.0921049	0.390526	0.190661	0.0541315	0.158112	0.455367	0.169541	0.220581	0.162684	0.0813753	0.280583	PP
GSM3301315	-0.16154	-0.0127642	0.13588	0.299438	0.397632	0.210495	0.658229	0.411793	0.337668	0.404843	-0.119476	0.422621	0.0531645	0.504523	0.125633	0.239002	0.182759	0.200597	0.406818	0.272506	0.070288	-0.0806689	0.483162	0.179887	0.249391	0.202577	0.0427691	0.285283	PN
GSM3301319	-0.217159	0.0863767	0.198651	0.262935	0.378386	0.248669	0.611661	0.394171	0.312179	0.391558	-0.0522192	0.425124	0.0353505	0.495323	0.0904278	0.189932	0.136158	0.171994	0.400873	0.253761	0.0355161	0.0337946	0.467672	0.155342	0.242248	0.176762	0.0452638	0.284013	PP
GSM3301320	-0.248456	0.00142382	0.113679	0.236661	0.378423	0.219745	0.614415	0.368885	0.314033	0.361011	-0.133134	0.370183	0.0266748	0.488933	0.0628477	0.13981	-0.0135396	0.225784	0.407381	0.240765	0.00911502	-0.0526191	0.443709	0.0868022	0.205853	0.153133	0.0360202	0.270163	PN
GSM3301324	-0.173746	0.172032	0.216739	0.287259	0.371762	0.276201	0.579256	0.33875	0.254119	0.404991	-0.135454	0.392882	0.0630946	0.490408	0.0415712	0.0973745	0.141304	0.13508	0.395647	0.271553	0.0231032	0.146028	0.469563	0.132377	0.218131	0.147214	0.06795	0.269781	PP
GSM3301325	-0.207898	-0.0226541	0.131935	0.263135	0.370536	0.219415	0.63814	0.365328	0.311008	0.380741	-0.0942244	0.395488	0.0409109	0.489336	0.0792291	0.187701	0.08213	0.152339	0.398919	0.296982	0.0548931	-0.0907722	0.484635	0.0790053	0.194811	0.166983	0.0650824	0.254251	PN
GSM3301329	-0.209326	0.233477	0.259365	0.293642	0.357958	0.268857	0.610631	0.383959	0.288438	0.420877	-0.0284389	0.418749	0.0899189	0.485038	0.110835	0.194905	0.20193	0.156575	0.375396	0.285691	0.0719648	0.10423	0.448143	0.182029	0.255997	0.195306	0.0528606	0.332616	PP
GSM3301330	-0.247821	-0.0845801	0.113376	0.299748	0.419417	0.226863	0.644343	0.39437	0.342956	0.365488	-0.120978	0.410362	0.0476257	0.490834	0.115191	0.228747	0.114825	0.189895	0.403082	0.295026	0.0504454	-0.0564732	0.46997	0.158866	0.241107	0.20262	0.0448483	0.269891	PN
GSM3301334	-0.186279	0.188549	0.245518	0.318775	0.365006	0.2972	0.614846	0.361449	0.285182	0.427005	-0.0366909	0.422317	0.0692809	0.48572	0.0906956	0.176761	0.205726	0.106576	0.413698	0.295407	0.057556	0.171023	0.478635	0.208496	0.270712	0.178119	0.0635936	0.28682	PP
GSM3301335	-0.227554	-0.0913203	0.118473	0.278538	0.387116	0.239184	0.627833	0.324035	0.301155	0.368284	-0.117215	0.325716	0.00138146	0.462819	0.0386834	0.116158	-0.0154845	0.0868601	0.396607	0.270556	0.0497507	-0.125369	0.488962	0.0633083	0.182772	0.159947	0.0586378	0.177134	PN
GSM3301339	-0.195052	0.194858	0.205748	0.291333	0.353091	0.279942	0.611315	0.369275	0.277503	0.43723	-0.0589835	0.435774	0.0689747	0.485829	0.0952332	0.129524	0.185677	0.155133	0.376099	0.308612	0.054582	0.123184	0.475981	0.194432	0.254094	0.179024	0.0588264	0.322399	PP
GSM3301340	-0.22839	-0.0322214	0.103922	0.281217	0.393771	0.213113	0.643052	0.39063	0.326571	0.403215	-0.120271	0.368448	0.0424678	0.484082	0.081269	0.205576	0.0821617	0.182048	0.396245	0.319547	0.0584992	-0.0902952	0.492892	0.121044	0.232586	0.200501	0.0415326	0.282959	PN
GSM3301344	-0.129167	0.248405	0.293883	0.356128	0.360309	0.291028	0.62169	0.384574	0.288169	0.453213	-0.0273261	0.428695	0.0988365	0.495737	0.139644	0.194417	0.285464	0.162598	0.406219	0.338243	0.106428	0.198753	0.489092	0.251138	0.273869	0.216078	0.0867318	0.293468	PP
GSM3301345	-0.194676	0.0101676	0.151571	0.302208	0.386557	0.208969	0.651858	0.416796	0.3031	0.397181	-0.109765	0.396676	0.0475416	0.51593	0.0974858	0.212416	0.144738	0.208204	0.405399	0.279286	0.0568281	-0.0505709	0.473762	0.140522	0.211295	0.200566	0.0502378	0.287992	PN
GSM3301349	-0.212333	0.140877	0.186721	0.249336	0.372115	0.256735	0.597621	0.366655	0.296364	0.393061	-0.0323401	0.41238	0.0380404	0.477304	0.0893172	0.135111	0.144897	0.153161	0.378468	0.259302	0.036538	0.149344	0.437522	0.146831	0.228595	0.171449	0.0715336	0.326713	PP
GSM3301350	-0.200576	-0.0973599	0.116474	0.28427	0.385398	0.197306	0.65602	0.395441	0.343448	0.376189	-0.122297	0.413921	0.0298072	0.490985	0.0967564	0.205489	0.0946687	0.184094	0.37546	0.298485	0.0634278	-0.0854067	0.487905	0.133437	0.222732	0.19381	0.0562915	0.295907	PN
GSM3301354	-0.188568	0.26565	0.220972	0.285378	0.354314	0.281057	0.589474	0.352418	0.250116	0.409197	-0.0272855	0.379566	0.0743546	0.488419	0.0502011	0.0824899	0.182901	0.151627	0.403905	0.280157	0.0541918	0.204204	0.459378	0.184442	0.232266	0.168044	0.0814126	0.332075	PP
GSM3301355	-0.248094	-0.00583331	0.131483	0.285831	0.384474	0.202248	0.635204	0.404303	0.305133	0.347957	-0.115198	0.364961	0.0263283	0.50281	0.08852	0.120944	0.0697614	0.219185	0.373415	0.267497	0.0317908	-0.0259413	0.445299	0.0683714	0.201066	0.183856	0.0534104	0.259206	PN
GSM3301359	-0.175669	0.138588	0.238306	0.282641	0.360719	0.234582	0.607228	0.397779	0.273295	0.408514	-0.0549031	0.417929	0.0572915	0.49751	0.113904	0.138292	0.200274	0.194225	0.407388	0.26845	0.0508886	0.0934918	0.454213	0.129857	0.238084	0.20349	0.0613698	0.261589	PP
GSM3301360	-0.184125	-0.0354221	0.16893	0.268623	0.376806	0.213981	0.645864	0.386695	0.300653	0.386216	-0.0795477	0.421979	0.0504818	0.503544	0.106698	0.219845	0.121555	0.180078	0.405009	0.300285	0.0672618	-0.0619817	0.470798	0.113955	0.227816	0.198822	0.0273572	0.286289	PN
GSM3301364	-0.191143	0.112189	0.222245	0.293912	0.359992	0.259161	0.600954	0.3849	0.261936	0.419934	-0.0873195	0.409542	0.051607	0.489866	0.100688	0.157587	0.175324	0.135491	0.390985	0.267233	0.0598469	0.0995738	0.463999	0.170497	0.223588	0.17532	0.0607476	0.306055	PP
GSM3301365	-0.200875	-0.0634544	0.141173	0.295633	0.382514	0.199051	0.648576	0.417417	0.309326	0.403325	-0.102348	0.382592	0.0713152	0.499958	0.109348	0.207465	0.111102	0.18081	0.409694	0.27978	0.0450804	-0.103386	0.49152	0.138904	0.234221	0.198942	0.0559581	0.263157	PN
GSM3301369	-0.1217	0.227917	0.269647	0.290172	0.372402	0.257193	0.632151	0.379764	0.297033	0.405177	-0.054659	0.420289	0.0520295	0.497264	0.0807317	0.133406	0.249345	0.196625	0.401555	0.29967	0.0478674	0.121296	0.468239	0.201322	0.246712	0.210261	0.0379333	0.336691	PP
GSM3301370	-0.222784	-0.0803851	0.111469	0.277726	0.374829	0.208001	0.641936	0.395059	0.319618	0.353074	-0.152576	0.374395	0.0116176	0.489308	0.0800989	0.193582	0.059862	0.173155	0.39481	0.291962	0.0131462	-0.0797506	0.464083	0.102211	0.194999	0.172217	0.0266919	0.304031	PN
GSM3301374	-0.147758	0.185325	0.265755	0.300662	0.368313	0.264965	0.615594	0.392686	0.271566	0.424548	-0.103898	0.428693	0.0729403	0.497256	0.111806	0.111411	0.222182	0.176175	0.396751	0.285835	0.0743851	0.154236	0.474081	0.21331	0.261709	0.196201	0.0660414	0.287938	PP
GSM3301375	-0.194033	0.061325	0.230244	0.296468	0.388444	0.207529	0.632963	0.369582	0.25645	0.392019	-0.172248	0.34352	0.0197708	0.505744	0.0633889	0.0243842	0.193079	0.161791	0.421607	0.226202	0.0406151	-0.0689982	0.465353	0.0588791	0.207619	0.187443	0.0515628	0.231803	PN
GSM3301379	-0.17774	0.116272	0.210077	0.282666	0.379251	0.217449	0.612309	0.360017	0.288128	0.418657	-0.0972186	0.392687	0.0615818	0.500778	0.0902814	0.117884	0.194324	0.195151	0.422864	0.274237	0.0477652	0.00979438	0.475644	0.121484	0.234285	0.202565	0.0384418	0.290904	PP
GSM3301380	-0.161598	-0.0299668	0.186777	0.321291	0.387161	0.215783	0.641119	0.409374	0.331277	0.386733	-0.115969	0.399405	0.0546327	0.49502	0.128021	0.200933	0.21587	0.19954	0.419023	0.28906	0.052473	-0.0199837	0.491041	0.187746	0.220756	0.239216	0.0105182	0.26553	PN
GSM3301384	-0.131051	-0.0100555	0.248459	0.310318	0.377481	0.255819	0.625496	0.425044	0.310177	0.427224	-0.0740628	0.44889	0.0764204	0.518885	0.114088	0.233337	0.288005	0.15525	0.407955	0.298266	0.0544455	0.156858	0.50086	0.206498	0.277507	0.200721	0.0925387	0.255159	PP
GSM3301385	-0.165777	-0.143333	0.145188	0.284755	0.391865	0.233113	0.640641	0.398583	0.335018	0.408309	-0.131242	0.411573	0.0218302	0.501301	0.122774	0.209943	0.17544	0.169679	0.40159	0.321821	0.0683316	-0.064449	0.500985	0.180295	0.2238	0.19752	0.024274	0.254625	PN
GSM3301389	-0.126925	0.226406	0.290379	0.325441	0.370005	0.274073	0.609142	0.386247	0.264979	0.443295	-0.054509	0.426213	0.0862743	0.488667	0.132329	0.172586	0.274879	0.171814	0.409433	0.316596	0.0818056	0.156569	0.483525	0.231305	0.264248	0.193197	0.0840437	0.312162	PP
GSM3301390	-0.191211	-0.0790744	0.116029	0.28362	0.38884	0.211368	0.645052	0.412909	0.328089	0.389815	-0.142774	0.400607	0.0507278	0.483802	0.103898	0.210566	0.122743	0.15128	0.383887	0.287479	0.0587176	-0.0415302	0.49401	0.136972	0.216913	0.194658	0.04004	0.259882	PN
GSM3301394	-0.170471	0.176237	0.259167	0.291051	0.370383	0.253231	0.610073	0.394246	0.307844	0.427964	-0.0474029	0.418414	0.0646669	0.493502	0.100292	0.185084	0.220836	0.178466	0.386064	0.301254	0.0576624	0.136895	0.464797	0.179679	0.258608	0.180249	0.0847398	0.31684	PP
GSM3301395	-0.251313	-0.0746072	0.121768	0.284441	0.384503	0.195692	0.633488	0.398262	0.290021	0.35697	-0.111182	0.374089	0.0165631	0.504833	0.0899485	0.158455	0.0283354	0.176289	0.385039	0.28247	0.0160831	-0.0720646	0.47326	0.0668566	0.208549	0.173928	0.0621497	0.272103	PN
GSM3301396	-0.143937	0.234949	0.290383	0.321232	0.356225	0.283692	0.620048	0.389289	0.298195	0.452027	-0.00762056	0.435395	0.0669507	0.501667	0.130318	0.206346	0.285685	0.172145	0.393161	0.328767	0.0765592	0.149399	0.480169	0.268599	0.269684	0.205238	0.0953022	0.332712	PP
GSM3301397	-0.205593	-0.0515604	0.161653	0.284469	0.386067	0.190769	0.629919	0.385538	0.310295	0.365464	-0.122548	0.379829	0.0230602	0.497187	0.0658278	0.197964	0.101491	0.172461	0.398653	0.264283	0.0527176	-0.0485595	0.464987	0.110474	0.236763	0.181618	0.0411994	0.252272	PN
GSM3301401	-0.198373	0.248733	0.244236	0.308653	0.364983	0.286392	0.577803	0.33311	0.253945	0.409154	-0.0782595	0.365443	0.0482552	0.473778	0.0817522	0.0561568	0.141464	0.114204	0.400396	0.262642	0.0480553	0.157326	0.447326	0.102181	0.216419	0.176969	0.107041	0.304634	PP
GSM3301402	-0.198766	-0.11096	0.131425	0.251449	0.385545	0.222322	0.602641	0.288752	0.272953	0.338908	-0.112879	0.32109	-0.038818	0.499029	0.0526382	0.0417845	-0.0363009	0.158569	0.412241	0.254706	-0.0213988	-0.169035	0.478666	-0.000220343	0.16051	0.15312	0.0562976	0.250651	PN
GSM3301406	-0.188287	0.191189	0.212861	0.281967	0.336278	0.265682	0.605722	0.33005	0.266747	0.40887	-0.0606042	0.3862	0.0858866	0.487202	0.0868599	0.0902832	0.190199	0.1643	0.388014	0.26802	0.0652803	0.138938	0.448433	0.146296	0.231701	0.183443	0.0584518	0.314484	PP
GSM3301407	-0.231994	-0.112641	0.106475	0.264984	0.375576	0.218314	0.640052	0.351243	0.311146	0.375681	-0.168866	0.309777	0.00426031	0.503969	0.0567394	0.0797765	0.0103762	0.219258	0.382477	0.291565	0.0539798	-0.125213	0.484309	0.0616884	0.163125	0.171268	0.0314515	0.266025	PN
GSM3301410	-0.154178	0.146281	0.273601	0.312366	0.358719	0.240962	0.633337	0.439802	0.302433	0.423995	-0.0643437	0.426896	0.105831	0.49557	0.131659	0.151774	0.281759	0.165543	0.373063	0.3043	0.0911756	0.141134	0.479881	0.244919	0.275099	0.202792	0.0663813	0.308289	PP
GSM3301411	-0.234315	-0.0911717	0.12158	0.23838	0.383752	0.211128	0.61973	0.377001	0.265028	0.293384	-0.116851	0.316671	0.019725	0.48753	0.0757303	0.0334848	0.00263108	0.118183	0.348165	0.285356	0.024135	-0.155672	0.471121	0.046041	0.135841	0.145118	0.061021	0.325686	PN
GSM3301412	-0.159523	0.229829	0.269925	0.273413	0.360097	0.253286	0.629484	0.36752	0.296128	0.42047	-0.114324	0.400294	0.041103	0.485874	0.0755162	0.115823	0.185558	0.206851	0.398107	0.302782	0.0635248	0.11631	0.487566	0.198468	0.239686	0.188998	0.0623283	0.346735	PP
GSM3301413	-0.197475	-0.0806727	0.154689	0.310572	0.37803	0.206446	0.652779	0.394116	0.325521	0.36549	-0.113573	0.404871	0.0121845	0.512361	0.101847	0.232371	0.169152	0.181322	0.402251	0.293154	0.0493642	-0.079165	0.49379	0.152397	0.244757	0.202229	0.0579869	0.276074	PN
GSM3301417	-0.133709	0.191575	0.277224	0.341357	0.351255	0.270868	0.645782	0.416293	0.322111	0.42937	-0.0776636	0.444515	0.11342	0.48677	0.1412	0.217474	0.300288	0.19245	0.379088	0.31659	0.0697927	0.159135	0.485459	0.277332	0.291554	0.209514	0.0573515	0.304431	PP
GSM3301418	-0.190969	-0.0956212	0.16303	0.330835	0.391845	0.21051	0.646176	0.429087	0.313473	0.366602	-0.118702	0.418895	0.0383276	0.510047	0.0984153	0.215288	0.199139	0.175212	0.391813	0.294392	0.0522012	-0.0651632	0.487733	0.165245	0.251179	0.198591	0.0607628	0.243326	PN
GSM3301422	-0.100884	0.0715337	0.271514	0.302264	0.375694	0.201301	0.667098	0.435655	0.327961	0.430508	-0.0586812	0.441872	0.0954193	0.503607	0.140288	0.232442	0.266252	0.168679	0.417242	0.313715	0.075354	-0.0121939	0.490256	0.22884	0.278838	0.228947	0.0538467	0.287922	PP
GSM3301423	-0.201312	-0.0690027	0.124331	0.283487	0.3734	0.20793	0.652979	0.378193	0.312582	0.342549	-0.0860485	0.358627	0.0239396	0.507688	0.0858807	0.146566	0.053771	0.177342	0.373146	0.30333	0.0457797	-0.108223	0.465692	0.0573723	0.174345	0.178389	0.0250457	0.306744	PN
GSM3301427	-0.120053	0.264898	0.267952	0.326617	0.367091	0.251885	0.632808	0.400305	0.280132	0.438291	-0.0300708	0.429757	0.0870301	0.500699	0.135934	0.188991	0.256735	0.171374	0.404176	0.333024	0.101473	0.201917	0.486334	0.256837	0.264924	0.213845	0.0826454	0.35366	PP
GSM3301428	-0.235879	-0.0135072	0.160184	0.299645	0.401951	0.181291	0.615086	0.376458	0.282606	0.34868	-0.102748	0.375244	0.0178591	0.524612	0.0965353	0.124849	0.0742788	0.152399	0.39302	0.280747	0.0278425	-0.0567306	0.442813	0.051814	0.202718	0.189501	0.0656414	0.265108	PN
GSM3301430	-0.221519	0.222075	0.220846	0.274326	0.377135	0.279958	0.603564	0.351395	0.271418	0.41008	-0.00741327	0.386338	0.0542273	0.476985	0.062984	0.132778	0.13525	0.14758	0.382563	0.243713	0.0561881	0.102916	0.471816	0.139088	0.222546	0.178192	0.0625415	0.329462	PP
GSM3301431	-0.175206	0.209293	0.23883	0.319995	0.384959	0.261334	0.648908	0.385054	0.306589	0.40998	-0.0414606	0.414878	0.0573231	0.505371	0.0944312	0.165759	0.230572	0.203219	0.403653	0.279004	0.0725526	0.00851919	0.480184	0.208624	0.252071	0.209052	0.0400505	0.338269	PN
GSM3301433	-0.1842	0.222177	0.241117	0.283768	0.358759	0.268999	0.599031	0.345016	0.257273	0.389601	-0.115748	0.366825	0.0362528	0.479164	0.0724004	0.0524566	0.161484	0.112679	0.389396	0.240977	0.0443165	0.143461	0.442496	0.113285	0.221919	0.172825	0.0734789	0.328714	PP
GSM3301434	-0.252544	-0.0513115	0.140663	0.289895	0.387452	0.198883	0.625426	0.395223	0.294865	0.32983	-0.13342	0.340285	-0.0102043	0.496717	0.0779629	0.114851	0.0778662	0.123841	0.369207	0.276546	0.0124724	-0.0992869	0.470666	0.0402397	0.189553	0.172934	0.0463406	0.296842	PN
GSM3301436	-0.171353	0.116207	0.194714	0.297359	0.358658	0.258359	0.605027	0.389805	0.284451	0.393191	-0.0641282	0.429312	0.0610524	0.494583	0.10788	0.175591	0.191093	0.154657	0.388335	0.283995	0.0575083	0.129668	0.456051	0.146163	0.23372	0.186053	0.0491888	0.287696	PP
GSM3301437	-0.172188	-0.038862	0.166519	0.338181	0.393572	0.214902	0.647463	0.444832	0.323229	0.402881	-0.0438891	0.449671	0.0353389	0.510057	0.131018	0.221917	0.246367	0.192098	0.402307	0.305733	0.0749673	-0.0054076	0.483434	0.181516	0.287574	0.220116	0.0639172	0.266026	PN
GSM3301439	-0.212489	0.101297	0.222568	0.251628	0.386059	0.252175	0.60942	0.39084	0.284363	0.383718	-0.123188	0.387312	0.0474161	0.484065	0.0909589	0.124998	0.17323	0.176989	0.3759	0.26615	0.0262255	0.0855386	0.446244	0.126541	0.224396	0.163572	0.0405849	0.333189	PP
GSM3301440	-0.244049	0.0586925	0.135069	0.23306	0.361571	0.216617	0.615287	0.317555	0.296032	0.358928	-0.194372	0.340325	0.0119441	0.505683	0.0216653	0.0464384	-0.0191331	0.21026	0.371549	0.236744	0.000847097	-0.152285	0.443544	-0.00245442	0.159119	0.126068	0.0325821	0.28682	PN
GSM3301444	-0.197589	0.100094	0.192211	0.253961	0.381129	0.248388	0.599283	0.388556	0.265644	0.392512	-0.158493	0.383907	0.0600957	0.487367	0.0923739	0.12272	0.160616	0.165651	0.379569	0.241892	0.050515	0.161138	0.454498	0.134197	0.220833	0.156712	0.0578672	0.319138	PP
GSM3301445	-0.204157	-0.0927232	0.150002	0.299991	0.39702	0.202633	0.648813	0.413117	0.314492	0.376291	-0.176679	0.386926	0.0107077	0.508376	0.0924452	0.215323	0.122057	0.183008	0.375177	0.296534	0.0545093	-0.0603075	0.484424	0.104464	0.207142	0.209206	0.0416854	0.266049	PN
GSM3301449	-0.176614	0.0473771	0.196236	0.262329	0.376371	0.223193	0.626138	0.400997	0.295641	0.409283	-0.0699943	0.450361	0.0765318	0.47981	0.117771	0.192508	0.174913	0.162129	0.397676	0.286671	0.0627422	0.0386358	0.474179	0.1813	0.248416	0.201971	0.0356174	0.311703	PP
GSM3301450	-0.229842	-0.0592988	0.140375	0.311091	0.391236	0.183586	0.649912	0.418625	0.30873	0.401338	-0.122224	0.425076	0.060591	0.492006	0.124424	0.228376	0.115258	0.205157	0.399021	0.297876	0.0596926	-0.0655286	0.496164	0.161943	0.257809	0.200091	0.0500414	0.295812	PN
GSM3301454	-0.175024	0.0949439	0.227992	0.277409	0.366572	0.247626	0.618992	0.419503	0.275306	0.412753	-0.0339257	0.412485	0.0794239	0.488501	0.109758	0.189472	0.216398	0.148221	0.395008	0.307641	0.0671306	0.138833	0.465879	0.171483	0.234704	0.188882	0.0533766	0.295146	PP
GSM3301455	-0.16113	-0.0602184	0.192849	0.300514	0.3814	0.217093	0.663616	0.420645	0.30262	0.391897	-0.0545145	0.421392	0.0531272	0.507227	0.12022	0.238603	0.186775	0.155555	0.406098	0.297478	0.0624761	-0.0406869	0.474804	0.15646	0.256114	0.219249	0.0576062	0.268236	PN
GSM3301459	-0.209559	0.0389764	0.188305	0.276249	0.361791	0.21541	0.604135	0.400013	0.286898	0.378197	-0.125115	0.398594	0.0406211	0.494336	0.114319	0.165593	0.16948	0.165054	0.392622	0.253235	0.0423182	0.0313258	0.478853	0.131484	0.229157	0.183109	0.0475967	0.307438	PP
GSM3301460	-0.206351	-0.031078	0.131763	0.268431	0.380411	0.209187	0.643975	0.399605	0.328352	0.365603	-0.0725408	0.387875	0.0325267	0.490664	0.112297	0.221368	0.0998624	0.207154	0.391468	0.276112	0.0820875	-0.0642458	0.488644	0.143949	0.240989	0.193573	0.0389559	0.332432	PN
GSM3301464	-0.170347	0.20376	0.232727	0.271802	0.36481	0.265463	0.583244	0.334718	0.266995	0.398307	-0.082145	0.363865	0.0429013	0.490273	0.0467165	0.0691194	0.181491	0.16192	0.393923	0.206892	0.0482178	0.0938712	0.440922	0.0602971	0.207586	0.165592	0.0586182	0.29011	PP
GSM3301465	-0.162944	-0.0434557	0.176733	0.305106	0.38029	0.204473	0.644573	0.402549	0.317951	0.380363	-0.0958722	0.426954	0.0266028	0.522076	0.113939	0.218964	0.166457	0.18055	0.417883	0.297882	0.043551	-0.0905729	0.478156	0.153922	0.237095	0.202809	0.0462746	0.256985	PN
GSM3301469	-0.159989	0.152623	0.211063	0.272265	0.370053	0.277226	0.589698	0.379804	0.260814	0.370077	-0.0582478	0.359316	0.0289605	0.484437	0.0748635	0.0928414	0.168555	0.154162	0.378689	0.260039	0.0569027	0.151211	0.444479	0.129813	0.222629	0.171729	0.0572599	0.278214	PP
GSM3301470	-0.210462	-0.0207303	0.151029	0.300937	0.396494	0.207007	0.612933	0.391221	0.30115	0.339809	-0.0736829	0.386454	-0.0210907	0.500434	0.0965266	0.143549	0.110119	0.15381	0.405896	0.242186	0.034849	-0.0681105	0.472476	0.109995	0.236155	0.168945	0.0754519	0.258053	PN
GSM337197	-0.195114	-0.0793498	0.137871	0.3253	0.3885	0.222392	0.653205	0.434743	0.312912	0.379773	-0.109433	0.415789	0.0187933	0.510061	0.111264	0.188681	0.145933	0.148429	0.396172	0.287626	0.0922553	-0.0834949	0.517621	0.16125	0.235871	0.20075	0.0664157	0.266646	NN
GSM337198	-0.179653	-0.0926934	0.175048	0.261325	0.368625	0.214589	0.623049	0.37453	0.262628	0.358936	-0.0847612	0.400169	0.0328102	0.482647	0.0769822	0.106767	0.0721502	0.150483	0.430654	0.231898	0.0469171	-0.1324	0.442247	0.0763949	0.16939	0.180458	0.0439977	0.2651	NN
GSM337199	-0.219213	-0.0392842	0.135297	0.277248	0.391311	0.207975	0.65308	0.392126	0.273899	0.368107	-0.0613606	0.352009	0.0261854	0.482539	0.108554	0.18507	0.0634669	0.197071	0.402467	0.271307	0.0703644	-0.0677408	0.475208	0.117591	0.204244	0.173497	0.0351793	0.27661	NN
GSM337200	-0.220448	-0.114816	0.103566	0.270366	0.385968	0.244747	0.631867	0.344224	0.268007	0.353054	-0.113055	0.315629	0.0444719	0.480638	0.0611389	0.0849417	-0.0643169	0.191341	0.387557	0.256417	0.0442784	-0.147368	0.459528	-0.0177036	0.140005	0.159482	0.0292065	0.258242	NN
GSM337201	-0.174997	-0.0531881	0.150258	0.29454	0.383697	0.214021	0.680839	0.378129	0.310755	0.404549	-0.087448	0.387719	0.0363441	0.506202	0.113612	0.19102	0.116457	0.198378	0.411107	0.296992	0.0677867	-0.0906487	0.495665	0.114675	0.229644	0.205428	0.0414598	0.245755	NN
GSM337202	-0.185865	-0.0624627	0.159841	0.261092	0.410358	0.198597	0.644995	0.366618	0.270467	0.371273	-0.133772	0.380621	0.0190825	0.479562	0.0985532	0.17037	0.0267084	0.193909	0.415047	0.261239	0.101208	-0.0754919	0.462775	0.109784	0.192486	0.190961	0.0138516	0.286082	NN
GSM337203	-0.230123	-0.061959	0.157779	0.291668	0.392098	0.216537	0.638565	0.391758	0.275758	0.368731	-0.120069	0.401699	0.0312287	0.487827	0.10125	0.156664	0.073375	0.169309	0.39846	0.256015	0.035604	-0.151328	0.464705	0.106625	0.215648	0.177967	0.0673865	0.258474	NN
GSM337204	-0.159385	-0.0774616	0.162499	0.282064	0.393542	0.211474	0.640202	0.340575	0.284974	0.351002	-0.152073	0.317547	0.0437631	0.482299	0.0887978	0.0595062	-0.0295659	0.185784	0.399635	0.265108	0.0648573	-0.124455	0.473131	0.0207983	0.184404	0.187503	0.041459	0.264036	NN
GSM337205	-0.0733067	-0.056687	0.204238	0.30538	0.386938	0.227026	0.643583	0.370079	0.302353	0.394024	-0.107476	0.35003	0.0755634	0.509321	0.106723	0.143665	0.131296	0.163149	0.419504	0.286584	0.0473407	-0.155382	0.493788	0.107357	0.214528	0.203667	0.0712867	0.251471	NN
GSM337206	-0.185693	-0.102854	0.128078	0.309826	0.376343	0.222397	0.65448	0.382472	0.302184	0.396828	-0.112956	0.382636	0.0663982	0.499179	0.10056	0.219145	0.0589794	0.184078	0.406889	0.272988	0.0495099	-0.0988656	0.481052	0.11541	0.238421	0.202519	0.0225179	0.227547	NN
GSM337207	-0.16259	-0.0808678	0.169876	0.336408	0.379924	0.211284	0.670427	0.438404	0.272815	0.395825	-0.0740526	0.413582	0.0613096	0.511822	0.109953	0.178746	0.194518	0.174631	0.414511	0.271026	0.0660247	-0.0440185	0.497112	0.161965	0.248646	0.204896	0.0252378	0.261015	NN
GSM337208	-0.212361	-0.0782738	0.126326	0.271381	0.414326	0.224207	0.632854	0.380742	0.275826	0.367279	-0.118918	0.348434	0.037677	0.489381	0.0852971	0.124615	0.0839528	0.153253	0.406384	0.276349	0.0436954	-0.0949164	0.470356	0.0736853	0.193793	0.171155	0.034159	0.258448	NN
GSM337209	-0.149174	-0.0581558	0.134499	0.265209	0.378154	0.224175	0.632727	0.377394	0.280659	0.357866	-0.0984575	0.392717	0.0666705	0.505993	0.0988925	0.1279	0.0546034	0.160208	0.398536	0.231644	0.0549641	-0.0810041	0.473351	0.111604	0.217394	0.190682	0.0302442	0.220474	NN
GSM337210	-0.170305	-0.00147195	0.161742	0.289941	0.379693	0.21426	0.664111	0.381796	0.297247	0.382185	-0.0558789	0.411547	0.0242614	0.506633	0.10809	0.197909	0.156096	0.191382	0.408949	0.271605	0.0686614	-0.0951695	0.478976	0.109513	0.21782	0.215023	0.0244978	0.276893	NN
GSM337211	-0.197964	-0.0462986	0.140389	0.243367	0.381594	0.215368	0.621795	0.356081	0.25791	0.355148	-0.0768301	0.368226	0.0236955	0.495652	0.0766889	0.14682	-0.0126571	0.178743	0.400655	0.221788	0.0554004	-0.118726	0.446121	0.0270151	0.174701	0.183672	0.028785	0.271557	NN
GSM337212	-0.201332	-0.0752359	0.1394	0.286605	0.375314	0.196987	0.653438	0.372894	0.301025	0.349705	-0.0887474	0.337172	0.0121832	0.505819	0.0687182	0.196199	0.089783	0.164159	0.391605	0.256906	0.0512396	-0.0829769	0.476835	0.0787721	0.202283	0.193296	0.044834	0.241574	NN
GSM337213	-0.213987	-0.0880511	0.117357	0.277591	0.381981	0.212557	0.640652	0.37788	0.276981	0.357043	-0.0984883	0.355159	0.0446348	0.492039	0.0772062	0.177617	0.0802997	0.182565	0.410448	0.278135	0.0366646	-0.0998318	0.490505	0.118115	0.208125	0.187585	0.03235	0.261162	NN
GSM337214	-0.21115	-0.0436681	0.145277	0.296776	0.381758	0.236221	0.674257	0.38966	0.297828	0.393569	-0.150867	0.370833	0.0471663	0.5031	0.099115	0.134151	0.0210744	0.206893	0.412495	0.275401	0.0779195	-0.120193	0.48152	0.10426	0.239679	0.199402	0.0402238	0.22861	NN
GSM337215	-0.213793	-0.0504601	0.17008	0.296542	0.413977	0.217186	0.657487	0.394677	0.287881	0.398932	-0.116664	0.361095	0.060725	0.502615	0.114101	0.135324	0.0999763	0.229096	0.401127	0.287388	0.0514316	-0.0925722	0.481247	0.115764	0.207562	0.194478	0.0207806	0.278251	NN
GSM337216	-0.173816	-0.0996445	0.197961	0.276717	0.3695	0.206777	0.630501	0.373693	0.273179	0.363081	-0.144174	0.38759	0.0556803	0.514889	0.0727471	0.108835	0.0108647	0.144192	0.406987	0.230017	0.0473943	-0.0926367	0.472124	0.0864313	0.184442	0.187739	0.0627707	0.233921	NN
GSM337217	-0.244747	-0.0515336	0.153595	0.256306	0.393452	0.201034	0.612899	0.353064	0.305402	0.376819	-0.0839204	0.355316	0.0225192	0.497212	0.0650624	0.0964563	0.0858921	0.171249	0.362166	0.293762	0.000630467	-0.116807	0.458245	0.0794454	0.17759	0.164792	0.0375749	0.291669	NN
GSM337218	-0.213478	-0.0527639	0.147121	0.283142	0.363032	0.215538	0.642481	0.405678	0.3356	0.411309	-0.0694374	0.379614	0.0362941	0.503065	0.0812346	0.209823	0.0971492	0.220538	0.362408	0.289877	0.0547818	-0.047794	0.476825	0.149302	0.225997	0.207414	0.0499972	0.294756	NN
GSM337219	-0.250405	-0.0166127	0.141643	0.235631	0.374825	0.204357	0.633297	0.372837	0.333126	0.370088	-0.0709883	0.32211	0.0386107	0.49111	0.0648319	0.16595	0.0813868	0.195541	0.380011	0.255067	0.017247	-0.107922	0.442626	0.0929734	0.192134	0.194872	0.0260076	0.298071	NN
GSM337220	-0.22861	-0.0807896	0.109373	0.269515	0.37781	0.197361	0.636375	0.365216	0.294611	0.373216	-0.100302	0.374361	0.0534419	0.501904	0.0700822	0.199558	0.11237	0.242354	0.370689	0.299528	0.0351427	-0.0806717	0.497818	0.115848	0.219551	0.205142	0.0180338	0.286134	NN
GSM337221	-0.19583	-0.0515589	0.145115	0.228103	0.364552	0.197523	0.628994	0.380923	0.305456	0.374956	-0.0933684	0.385024	0.038469	0.499441	0.0684997	0.247133	0.0605701	0.26244	0.372768	0.280316	0.0261384	-0.0861324	0.475086	0.111319	0.216775	0.199852	0.0387389	0.300548	NN
GSM337222	-0.180056	-0.0352772	0.191324	0.292642	0.373984	0.189322	0.669139	0.431471	0.300626	0.399309	-0.029578	0.380834	0.102216	0.514194	0.126456	0.228396	0.21379	0.286541	0.363426	0.309505	0.0686754	-0.0786769	0.493803	0.221519	0.292638	0.237798	0.0183516	0.288031	NN
GSM337223	-0.220537	-0.0215959	0.116511	0.215365	0.377335	0.191896	0.628866	0.400407	0.294483	0.368852	-0.0858288	0.383977	0.0659336	0.495188	0.0978324	0.123653	0.0983125	0.269731	0.366031	0.27789	0.0500282	-0.084991	0.497913	0.147744	0.22937	0.182155	0.0308497	0.298561	NN
GSM337224	-0.19571	-0.0315563	0.127598	0.23603	0.382933	0.191936	0.615027	0.392038	0.300456	0.348385	-0.103294	0.388916	0.055355	0.488451	0.0758133	0.0942985	0.0521359	0.207014	0.36238	0.304195	0.0373053	-0.133634	0.474747	0.0946663	0.192451	0.181213	0.0359466	0.284324	NN
GSM337225	-0.209535	-0.00735466	0.155244	0.254902	0.380615	0.165383	0.636196	0.381208	0.278455	0.364885	-0.0813608	0.355109	0.0627325	0.499814	0.112886	0.179172	0.109586	0.272016	0.360915	0.301138	0.0165307	-0.107939	0.472053	0.102072	0.237407	0.194006	0.025598	0.347342	NN
GSM337226	-0.19398	0.0597333	0.171959	0.263337	0.397017	0.177567	0.641237	0.391224	0.328784	0.378076	-0.0569195	0.390807	0.0722404	0.511516	0.108709	0.185037	0.174045	0.25642	0.364244	0.298505	0.0410107	-0.0931789	0.469604	0.152342	0.213781	0.203904	0.0584332	0.317613	NN
GSM337227	-0.17569	0.0256242	0.137265	0.242245	0.358781	0.200303	0.63454	0.395992	0.261703	0.358619	-0.0831592	0.357483	0.0511091	0.513711	0.125398	0.120339	0.115459	0.234035	0.357157	0.285125	0.0416943	-0.0703062	0.486711	0.153112	0.215391	0.206173	0.0584499	0.31806	NN
GSM337228	-0.194827	-0.0661905	0.190338	0.263636	0.374558	0.186285	0.636689	0.366152	0.269443	0.374129	-0.0981638	0.3475	0.0435887	0.509241	0.0946888	0.129135	0.0827947	0.187921	0.369693	0.277632	0.0405886	-0.0568252	0.477177	0.082664	0.191105	0.184082	0.0435114	0.290894	NN
GSM337229	-0.191052	-0.00497892	0.200175	0.326181	0.363571	0.1911	0.664717	0.413501	0.325443	0.391507	-0.0862699	0.405953	0.0732494	0.520664	0.116329	0.24797	0.231064	0.199462	0.357952	0.334341	0.0709373	-0.038067	0.484122	0.220919	0.253619	0.233083	0.0567157	0.332299	NN
GSM337230	-0.217651	0.0125076	0.181445	0.242276	0.385443	0.18998	0.641306	0.38432	0.294399	0.367164	-0.110024	0.387971	0.0433776	0.502646	0.091865	0.16715	0.112767	0.227036	0.375197	0.291367	0.0372507	-0.097859	0.460214	0.099191	0.216981	0.208703	0.0405186	0.312153	NN
GSM337231	-0.220062	-0.0352879	0.151983	0.255851	0.367168	0.20748	0.63799	0.381445	0.291096	0.362729	-0.104176	0.349768	0.0405597	0.505392	0.091223	0.178707	0.102229	0.232395	0.373249	0.274844	0.0242655	-0.0732273	0.479676	0.0665109	0.190759	0.187111	0.0256061	0.304881	NN
GSM337232	-0.203135	-0.030307	0.145826	0.262275	0.392878	0.197569	0.629896	0.383234	0.329759	0.362875	-0.0947356	0.363311	0.0566946	0.510381	0.090388	0.180214	0.0834984	0.215271	0.384656	0.295475	0.0307072	-0.0820195	0.482486	0.0717487	0.224312	0.190927	0.0569107	0.300346	NN
GSM337233	-0.184679	-0.0598928	0.152272	0.278856	0.368026	0.164909	0.639701	0.378458	0.276392	0.40427	-0.104077	0.380608	0.0709537	0.506454	0.0998685	0.205393	0.167205	0.219675	0.382928	0.309335	0.0385606	-0.0945678	0.473768	0.140007	0.228765	0.211965	0.0364384	0.290548	NN
GSM337234	-0.171309	-0.0506214	0.165562	0.253833	0.374042	0.198406	0.633085	0.379733	0.298617	0.355267	-0.112524	0.380285	0.0424553	0.506323	0.0855005	0.189981	0.0944466	0.229661	0.379109	0.285661	0.0115379	-0.0862415	0.47018	0.108859	0.216241	0.188321	0.0327157	0.314624	NN
GSM337235	-0.195804	-0.0631786	0.132315	0.238328	0.399484	0.188026	0.622453	0.364658	0.288195	0.383297	-0.108954	0.344523	0.0670518	0.495248	0.0546708	0.153545	0.0874477	0.26076	0.367507	0.290466	0.0298824	-0.0679333	0.464157	0.087708	0.207318	0.185932	0.0288139	0.287765	NN
GSM337236	-0.209356	-0.0868962	0.165962	0.305521	0.406274	0.221076	0.649528	0.426024	0.278731	0.399939	-0.102273	0.383541	0.0536654	0.530703	0.1053	0.178378	0.162916	0.15553	0.391546	0.294144	0.0613519	-0.0869334	0.494341	0.153257	0.24339	0.188455	0.0455929	0.244192	NN
GSM337237	-0.196433	-0.100569	0.122582	0.315401	0.388094	0.212554	0.647127	0.401661	0.319149	0.403555	-0.0751746	0.389646	0.0335135	0.509499	0.124918	0.259164	0.180463	0.124932	0.393958	0.302911	0.0472954	-0.0902963	0.501683	0.19794	0.261816	0.200223	0.0474042	0.257879	NN
GSM337238	-0.190459	-0.0633778	0.146208	0.342794	0.383555	0.208493	0.665338	0.412547	0.308097	0.417757	-0.101965	0.426935	0.072788	0.516188	0.139964	0.245831	0.228852	0.147454	0.386158	0.299485	0.0769754	-0.069715	0.499578	0.205964	0.280468	0.21996	0.0365356	0.231168	NN
GSM337239	-0.202219	-0.0242091	0.136341	0.294267	0.405418	0.212773	0.623044	0.381839	0.256461	0.405937	-0.0813038	0.412955	0.0361165	0.500354	0.105042	0.114318	0.10263	0.167232	0.42217	0.252688	0.0351426	-0.0787819	0.474151	0.166887	0.238392	0.18017	0.0521348	0.274473	NN
GSM337240	-0.215419	-0.0454977	0.12959	0.302785	0.401624	0.193653	0.638012	0.421946	0.31206	0.399506	-0.0933933	0.407635	0.0418046	0.509131	0.114575	0.19362	0.129303	0.184372	0.387362	0.268324	0.0549587	-0.112161	0.484883	0.15151	0.246058	0.191158	0.0381948	0.271249	NN
GSM337241	-0.172991	-0.132017	0.158301	0.329489	0.375555	0.227865	0.640748	0.385671	0.281067	0.385352	-0.0800198	0.386441	0.0571195	0.508994	0.106563	0.227495	0.099511	0.103181	0.394025	0.278754	0.0602567	-0.0554422	0.511994	0.16509	0.253715	0.200987	0.0656988	0.20936	NN
GSM337242	-0.186593	-0.0249054	0.154625	0.309885	0.386152	0.212468	0.632496	0.417458	0.305253	0.403285	-0.115258	0.389027	0.0453606	0.497076	0.111411	0.234427	0.12707	0.14836	0.373935	0.256947	0.0350765	-0.071788	0.486625	0.138573	0.229641	0.192453	0.058057	0.263954	NN
GSM337243	-0.199668	0.0392502	0.149768	0.273549	0.362775	0.183166	0.625779	0.410119	0.340387	0.368905	-0.101427	0.41128	0.0262428	0.508383	0.11443	0.213759	0.15999	0.171877	0.3609	0.302482	0.0624069	-0.0841588	0.462245	0.153585	0.246546	0.218759	0.0181172	0.310754	NN
GSM337244	-0.185769	-0.10258	0.113478	0.332688	0.379125	0.211132	0.648314	0.439259	0.31593	0.418913	-0.112673	0.391423	0.0360591	0.490989	0.116334	0.231272	0.117023	0.131426	0.385968	0.276115	0.0622469	-0.0902766	0.508023	0.203571	0.266413	0.19945	0.0630449	0.254107	NN
GSM337245	-0.215212	-0.10582	0.143086	0.287702	0.377025	0.227304	0.633969	0.400809	0.287299	0.35431	-0.107214	0.372785	0.0497073	0.502292	0.093613	0.140047	0.0931006	0.148803	0.376728	0.284843	0.0428678	-0.0571672	0.49939	0.148894	0.234069	0.197983	0.045447	0.250344	NN
GSM337246	-0.177415	-0.126836	0.144861	0.350623	0.374394	0.229263	0.665219	0.398152	0.287452	0.42401	-0.057231	0.422741	0.0527227	0.511113	0.132398	0.232402	0.203053	0.0926406	0.399092	0.307386	0.109284	-0.0320948	0.52428	0.217037	0.254736	0.230537	0.0538229	0.241877	NN
GSM337247	-0.23368	0.0534986	0.179536	0.238016	0.368713	0.173787	0.59545	0.380023	0.314359	0.34408	-0.12347	0.362032	0.00657645	0.504105	0.0737221	0.143786	0.0986275	0.177819	0.374684	0.253081	0.0226153	-0.0779731	0.430146	0.0683727	0.189489	0.185653	0.0217832	0.310024	NN
GSM337248	-0.243713	0.0204712	0.17186	0.282735	0.372382	0.176721	0.611508	0.40352	0.325057	0.392587	-0.0966968	0.432319	0.0107591	0.503738	0.109606	0.214199	0.151537	0.168335	0.353623	0.276653	0.0586011	-0.0779657	0.446474	0.147761	0.224605	0.19798	0.0162987	0.302801	NN
GSM337249	-0.199488	-0.0844749	0.1399	0.289768	0.377031	0.223766	0.636964	0.396592	0.266171	0.353535	-0.0844985	0.386303	-0.0117541	0.498537	0.0947663	0.155673	0.0621698	0.125133	0.408479	0.262523	0.0466605	-0.0787345	0.472269	0.0980816	0.219662	0.194786	0.052166	0.266616	NN
GSM337250	-0.227806	-0.038516	0.130142	0.28067	0.351324	0.187094	0.630541	0.40964	0.346356	0.359391	-0.0817145	0.425505	0.0322148	0.506687	0.128334	0.255417	0.151532	0.144643	0.339304	0.305427	0.105031	-0.0751743	0.457775	0.172591	0.244612	0.218576	0.0299179	0.303507	NN
GSM337251	-0.176586	-0.11295	0.15073	0.328766	0.396597	0.224405	0.665382	0.430987	0.276316	0.406816	-0.0988884	0.399653	0.0385222	0.531541	0.144982	0.239196	0.171856	0.174448	0.372031	0.303237	0.0793753	-0.114421	0.519604	0.197227	0.261779	0.224096	0.0466306	0.256419	NN
GSM337252	-0.147148	-0.0282038	0.152024	0.339458	0.385898	0.218974	0.666447	0.419113	0.310643	0.410223	-0.0470807	0.376541	0.0569915	0.50903	0.131218	0.244061	0.240746	0.189823	0.38756	0.303557	0.0811311	-0.0424284	0.523241	0.216762	0.2534	0.214068	0.0466035	0.268488	NN
GSM337253	-0.199262	-0.0264307	0.194886	0.281094	0.371196	0.203304	0.638224	0.399804	0.31165	0.405993	-0.0704689	0.398961	0.000476808	0.512132	0.0899835	0.186153	0.168175	0.118415	0.384673	0.299085	0.0484254	-0.0586124	0.468667	0.140854	0.221577	0.225439	0.034554	0.290811	NN
GSM337254	-0.223579	-0.0676408	0.139821	0.28542	0.379567	0.200657	0.637353	0.409333	0.290047	0.376851	-0.109035	0.37262	0.037197	0.50788	0.0606338	0.15187	0.090022	0.178376	0.38042	0.26807	0.0388246	-0.0621868	0.471121	0.100034	0.216441	0.18242	0.0423606	0.269714	NN
GSM337255	-0.21634	-0.0903018	0.111743	0.315952	0.380161	0.209057	0.637292	0.41802	0.293289	0.369046	-0.11306	0.369758	0.00479962	0.507091	0.088176	0.212243	0.101827	0.145052	0.393455	0.292515	0.0356905	-0.0321397	0.49111	0.11935	0.220846	0.176272	0.0450745	0.257676	NN
GSM337256	-0.236975	-0.0493751	0.146766	0.249996	0.36125	0.220368	0.639386	0.371696	0.272562	0.372367	-0.106016	0.373057	0.00906844	0.4913	0.0831545	0.111725	0.0798201	0.173055	0.388283	0.273725	0.0339915	-0.0679684	0.486708	0.0514674	0.186324	0.179441	0.0408829	0.273185	NN
GSM337257	-0.168484	-0.058493	0.15916	0.332259	0.376682	0.216377	0.658174	0.421552	0.318821	0.400601	-0.0784165	0.405571	0.0518257	0.510194	0.12619	0.250396	0.171544	0.187424	0.379937	0.309047	0.0785811	-0.0750203	0.52115	0.235658	0.25335	0.220896	0.0347307	0.270102	NN
GSM337258	-0.220568	-0.0811855	0.0963133	0.295804	0.401524	0.230175	0.642239	0.392171	0.278161	0.383235	-0.0986917	0.376205	0.029331	0.503137	0.0884055	0.242066	0.0821682	0.178028	0.386806	0.272346	0.0373476	-0.0651379	0.490566	0.102794	0.228858	0.169999	0.0584139	0.280583	NN
GSM337259	-0.193131	-0.114416	0.138896	0.292787	0.387438	0.231602	0.645354	0.40626	0.28173	0.383524	-0.104525	0.386417	0.00503138	0.502411	0.108197	0.133535	0.111966	0.153356	0.402377	0.283534	0.0361311	-0.111226	0.505603	0.0956733	0.222076	0.18487	0.0858566	0.26298	NN
GSM337260	-0.199353	0.0235014	0.186353	0.31389	0.369211	0.211121	0.670449	0.439776	0.324913	0.400804	-0.0547428	0.401554	0.0364841	0.505717	0.114484	0.234345	0.247585	0.194365	0.374879	0.292803	0.0743229	-0.0882577	0.5051	0.184316	0.242291	0.224626	0.0467863	0.301841	NN
GSM337261	-0.158638	-0.0194394	0.224061	0.309376	0.390884	0.233431	0.653491	0.390923	0.269032	0.408418	-0.0567254	0.433054	0.0390569	0.511671	0.103022	0.121494	0.165916	0.117516	0.434656	0.275732	0.0529859	-0.128036	0.482026	0.177885	0.238992	0.226945	0.077953	0.231292	PN
GSM337262	-0.19087	-0.0603529	0.140415	0.298919	0.366423	0.217567	0.642329	0.353254	0.266869	0.399757	-0.0645335	0.390406	0.0643436	0.485314	0.0759391	0.207064	0.10759	0.217027	0.424309	0.274829	0.0452337	-0.086247	0.485129	0.114702	0.233815	0.206248	0.0478257	0.242424	PN
GSM337263	-0.178	0.0199694	0.20458	0.297511	0.385878	0.216905	0.663068	0.373519	0.270487	0.379528	-0.0660637	0.382555	0.0443775	0.478131	0.0947314	0.216932	0.174775	0.236496	0.400311	0.273007	0.0749479	-0.0551067	0.456422	0.127946	0.224951	0.218572	0.0212504	0.274992	PN
GSM337264	-0.210561	-0.0275653	0.127093	0.280296	0.39772	0.231141	0.619208	0.359821	0.26078	0.362077	-0.0545025	0.347387	0.0331945	0.499153	0.089196	0.113606	0.0782834	0.208859	0.42162	0.275968	0.0404226	-0.0645426	0.458036	0.0559998	0.209345	0.173302	0.0555041	0.266721	PN
GSM337265	-0.198338	0.00428552	0.151607	0.259323	0.416077	0.216601	0.644777	0.357487	0.272358	0.393806	-0.0752812	0.371839	0.0237495	0.498784	0.077461	0.164906	0.094465	0.143905	0.408231	0.262431	0.0451513	-0.091645	0.497835	0.0746096	0.194936	0.169132	0.0700668	0.279305	PN
GSM337266	-0.120287	-0.101244	0.153906	0.278077	0.378035	0.233862	0.618059	0.350866	0.258991	0.392448	-0.112663	0.362152	0.0604044	0.492096	0.068424	0.106771	0.0537398	0.156101	0.439954	0.25638	0.0418959	-0.0527401	0.489998	0.0711944	0.183018	0.171521	0.0551453	0.209326	PN
GSM337267	-0.126349	-0.0156485	0.189811	0.3322	0.3931	0.214175	0.651476	0.422056	0.294502	0.416884	-0.0866104	0.404613	0.0943225	0.497521	0.122491	0.251907	0.199184	0.206473	0.411365	0.293239	0.0641389	-0.0728911	0.490989	0.153912	0.252339	0.217162	0.0548298	0.271196	PN
GSM337268	-0.20664	-0.0576347	0.129878	0.257017	0.391124	0.212826	0.638421	0.369582	0.279049	0.389734	-0.0412358	0.379938	0.0636369	0.500899	0.0935302	0.175003	0.0275662	0.220583	0.403731	0.27477	0.0317279	-0.0937608	0.47105	0.0422357	0.187826	0.177782	0.0574483	0.273181	PN
GSM337269	-0.175636	0.0162288	0.160287	0.309089	0.372916	0.206847	0.652852	0.410429	0.293491	0.417326	-0.072173	0.430278	0.0662678	0.508908	0.118987	0.232011	0.181242	0.199871	0.440317	0.30318	0.0665292	-0.0719083	0.487855	0.131955	0.263361	0.225568	0.0631379	0.273105	PN
GSM337270	-0.161237	-0.049763	0.140981	0.288724	0.390476	0.237617	0.644647	0.389148	0.287945	0.39823	-0.0468216	0.401681	0.0435459	0.517695	0.103861	0.162844	0.136756	0.164046	0.418224	0.286024	0.0379768	-0.103889	0.505503	0.177779	0.221831	0.196775	0.0599677	0.250429	PN
GSM337271	-0.158289	-0.132704	0.134166	0.25578	0.362541	0.276079	0.624291	0.371581	0.219271	0.401988	-0.132712	0.351449	0.0127743	0.467461	0.0659047	0.0602385	0.0670554	0.053521	0.418836	0.261248	0.0624854	-0.0984001	0.493179	0.131319	0.167256	0.152999	0.100521	0.182865	PN
GSM337272	-0.222358	-0.0162428	0.158194	0.292435	0.410547	0.197195	0.655721	0.427905	0.280941	0.408749	-0.0678374	0.399494	0.0796794	0.508429	0.123405	0.234283	0.179299	0.225735	0.40211	0.284949	0.0720123	-0.0647037	0.486005	0.154196	0.247845	0.206788	0.0111273	0.265737	PN
GSM337273	-0.197051	-0.0719872	0.114629	0.310408	0.389588	0.208704	0.643224	0.395189	0.260301	0.395305	-0.0648559	0.393482	0.0365379	0.487828	0.0884029	0.219157	0.111972	0.148574	0.398238	0.279821	0.0798081	-0.0606385	0.487222	0.166376	0.232649	0.193992	0.0560417	0.249293	PN
GSM337274	-0.183891	-0.0670906	0.164568	0.296824	0.360119	0.209911	0.63635	0.418679	0.329054	0.38513	-0.0749517	0.395313	0.0312104	0.497947	0.127348	0.20841	0.171127	0.152068	0.395228	0.271957	0.0668026	-0.0697269	0.512528	0.141365	0.233652	0.21011	0.0562928	0.263813	PN
GSM337275	-0.248924	0.00183456	0.0974451	0.280009	0.395359	0.20306	0.618534	0.38211	0.291806	0.347743	-0.0965447	0.357266	0.0344811	0.472774	0.0826761	0.156374	0.0870924	0.218509	0.39415	0.278527	0.0342364	-0.0450728	0.455866	0.0524992	0.178086	0.176372	0.0357055	0.27763	PN
GSM337276	-0.127839	-0.0821354	0.164036	0.273687	0.398063	0.203201	0.642855	0.390818	0.273971	0.382801	-0.046051	0.422142	0.0385901	0.514557	0.107284	0.198942	0.124624	0.143118	0.419168	0.269345	0.090542	-0.0685491	0.492331	0.114414	0.212009	0.195224	0.0678887	0.245594	PN
GSM337277	-0.172506	-0.0573966	0.151353	0.315049	0.381675	0.214542	0.654748	0.386698	0.275429	0.395234	-0.0829177	0.399985	0.0445216	0.502392	0.0838696	0.129056	0.105794	0.198032	0.401481	0.275431	0.0753009	-0.0890664	0.468841	0.118351	0.234669	0.177808	0.0595562	0.223282	PN
GSM337278	-0.147023	-0.0738661	0.132556	0.289856	0.384609	0.192678	0.639914	0.363332	0.266955	0.390817	-0.130184	0.39281	0.0558054	0.498145	0.0726698	0.234187	0.136805	0.196865	0.407794	0.271131	0.0583374	-0.100912	0.482102	0.111561	0.221771	0.214659	0.0478041	0.221469	PN
GSM337279	-0.189635	-0.0968692	0.129242	0.279928	0.391136	0.222151	0.643186	0.427587	0.297879	0.362788	-0.0992112	0.395745	0.0365847	0.495025	0.0999676	0.206634	0.086071	0.132197	0.414672	0.300717	0.0334846	-0.126757	0.494908	0.104653	0.22187	0.197119	0.0362599	0.264051	PN
GSM337280	-0.169529	0.0214791	0.154148	0.294019	0.374836	0.200544	0.641685	0.405541	0.270395	0.359654	-0.0831366	0.381235	0.0586688	0.505449	0.0882933	0.129624	0.150826	0.229667	0.400921	0.270214	0.0361679	-0.0927307	0.461937	0.113743	0.214725	0.195647	0.0435136	0.301172	PN
GSM337281	-0.22961	-0.0692217	0.104228	0.270974	0.393181	0.216098	0.629212	0.402999	0.314437	0.374888	-0.0746918	0.365151	0.0333065	0.493586	0.101302	0.225593	0.134768	0.218126	0.318439	0.288484	0.0526244	-0.0631705	0.500571	0.117164	0.189797	0.180921	0.0351039	0.289123	PN
GSM337282	-0.235312	-0.077723	0.149084	0.253186	0.392009	0.197685	0.642056	0.400447	0.298288	0.381851	-0.100228	0.373156	0.0316308	0.517086	0.0619318	0.165747	0.0934615	0.232426	0.338208	0.296965	0.0317223	-0.0898435	0.483411	0.114103	0.188906	0.190595	0.0268968	0.295214	PN
GSM337283	-0.220648	0.217658	0.224586	0.272091	0.362019	0.257299	0.624795	0.383643	0.297148	0.40515	-0.0109446	0.417932	0.0362507	0.501425	0.0814476	0.156329	0.207252	0.206197	0.376698	0.287311	0.0622125	0.124366	0.482486	0.19631	0.23567	0.197147	0.0705729	0.307375	PN
GSM337284	-0.223382	-0.0596111	0.11977	0.263637	0.411163	0.214342	0.629397	0.407313	0.284846	0.404962	-0.119854	0.37035	0.0275668	0.518079	0.0993992	0.190509	0.0330597	0.244481	0.385905	0.276369	0.0270399	-0.0617559	0.496002	0.101068	0.200889	0.170028	0.035267	0.317294	PN
GSM337285	-0.195051	-0.125101	0.164791	0.258043	0.368019	0.236498	0.600316	0.365853	0.303387	0.387567	-0.0806274	0.3243	0.0291611	0.486566	0.0425495	0.130372	0.0298036	0.130548	0.391937	0.275165	0.00845918	-0.0710434	0.507137	0.110678	0.174568	0.142907	0.0907726	0.220621	PN
GSM337286	-0.170899	-0.0801825	0.180603	0.276963	0.369734	0.229393	0.624536	0.398384	0.332827	0.422333	-0.0467931	0.371508	0.0422423	0.500781	0.0932928	0.165471	0.109021	0.208775	0.400777	0.283592	0.0333767	-0.0967263	0.502677	0.109461	0.20849	0.182396	0.0350483	0.231767	PN
GSM337287	-0.142139	-0.0930478	0.196857	0.28664	0.35895	0.271047	0.639529	0.345158	0.259371	0.40063	-0.0547102	0.366233	0.0646213	0.504077	0.0658595	0.147106	0.0610309	0.112384	0.357385	0.280516	0.0574362	-0.070823	0.473347	0.151781	0.203476	0.159739	0.111624	0.19112	PN
GSM337288	-0.234904	-0.00884565	0.11126	0.252211	0.388193	0.189321	0.63118	0.414514	0.306322	0.386063	-0.0818883	0.406876	0.0404581	0.503203	0.0772457	0.163934	0.082178	0.225023	0.365795	0.289217	0.0364318	-0.0354227	0.481622	0.124982	0.231738	0.164844	0.0456538	0.300735	PN
GSM337289	-0.183191	-0.0710491	0.161065	0.302585	0.377365	0.218472	0.656914	0.417756	0.315839	0.429605	-0.0337541	0.360278	0.0537588	0.521836	0.0942556	0.232021	0.156304	0.210457	0.375149	0.296738	0.0230431	-0.0451585	0.492357	0.130755	0.207339	0.196775	0.0456395	0.264677	PN
GSM337290	-0.196469	-0.0718402	0.122308	0.31089	0.367051	0.187291	0.648274	0.411599	0.342691	0.434561	-0.0772707	0.383806	0.0612743	0.496946	0.126114	0.229865	0.18703	0.221027	0.363166	0.301423	0.0605223	-0.0777596	0.495724	0.188882	0.248885	0.202214	0.033391	0.285208	PN
GSM337291	-0.227487	-0.0356693	0.170073	0.262022	0.36388	0.201417	0.648553	0.362031	0.317428	0.392454	-0.0842022	0.355617	0.0540715	0.507393	0.0595088	0.140072	0.0823557	0.215453	0.367977	0.297693	0.0227591	-0.0848564	0.466334	0.0905386	0.209843	0.186188	0.0502263	0.289943	PN
GSM337292	-0.232296	-0.0355435	0.147695	0.220692	0.367491	0.209802	0.62816	0.378128	0.313244	0.37063	-0.0951559	0.342689	0.0460833	0.495276	0.0809976	0.0422619	0.0491146	0.23561	0.355039	0.274832	0.00846658	-0.0799914	0.469643	0.0507898	0.173126	0.166811	0.0383252	0.320182	PN
GSM337293	-0.249998	-0.0373194	0.085561	0.244471	0.412684	0.217428	0.615797	0.37256	0.325751	0.380726	-0.0824782	0.348797	0.0478574	0.500924	0.069066	0.143031	0.00574648	0.234011	0.334255	0.288668	0.02849	-0.123571	0.457691	0.0561669	0.156078	0.161145	0.0314225	0.308109	PN
GSM337294	-0.201931	0.0178849	0.184445	0.265599	0.366925	0.192652	0.616523	0.383772	0.298743	0.391008	-0.0907367	0.339669	0.0581465	0.515349	0.0700931	0.129749	0.0994059	0.218656	0.387046	0.256448	0.0219621	-0.0355333	0.424168	0.0902319	0.219357	0.201341	0.0310137	0.251554	PN
GSM337295	-0.231802	-0.0357531	0.11506	0.22033	0.384711	0.177217	0.620856	0.382191	0.318544	0.364662	-0.0877524	0.350703	0.0515429	0.495165	0.0934113	0.209805	0.0709885	0.247036	0.338638	0.32835	0.0552762	-0.0738216	0.459099	0.0732577	0.206206	0.178387	0.0400191	0.292571	PN
GSM337296	-0.19868	-0.0562418	0.140161	0.252587	0.378652	0.191518	0.628587	0.388717	0.298554	0.368243	-0.0551166	0.373223	0.0684384	0.506353	0.102256	0.220441	0.0956877	0.224153	0.350048	0.295062	0.0485408	-0.100231	0.483518	0.116204	0.226565	0.200449	0.0341673	0.298736	PN
GSM337297	-0.151475	-0.00321354	0.205407	0.25987	0.35251	0.195656	0.62471	0.376641	0.28523	0.367947	-0.0364893	0.386734	0.0704005	0.501809	0.0975622	0.156586	0.202344	0.216311	0.393488	0.296387	0.0210503	-0.0817461	0.47418	0.110432	0.239978	0.204388	0.0346971	0.29471	PN
GSM337298	-0.192559	-0.0130032	0.15195	0.236352	0.354431	0.211555	0.610133	0.342814	0.305877	0.350917	-0.0542424	0.329792	0.0655717	0.496802	0.0716696	0.123904	0.0949814	0.209051	0.397583	0.276245	0.0219714	-0.104855	0.465058	0.0753103	0.183486	0.199472	0.0411964	0.277558	PN
GSM337299	-0.152811	0.00772956	0.20901	0.261821	0.372649	0.193069	0.630759	0.378258	0.317558	0.411859	-0.0599466	0.377613	0.0820771	0.497058	0.0926439	0.232556	0.165415	0.27082	0.380189	0.310721	0.0712591	-0.0762214	0.466618	0.153964	0.253479	0.226086	0.0244716	0.291909	PN
GSM337300	-0.231538	-0.00428645	0.159423	0.267371	0.387527	0.213361	0.612939	0.384855	0.324814	0.388848	-0.0918723	0.37866	-0.00337734	0.494922	0.0881626	0.135925	0.127216	0.165838	0.386283	0.262244	0.0419666	-0.0669029	0.437955	0.0644711	0.183311	0.166158	0.0483305	0.25545	PN
GSM337301	-0.116145	0.0488169	0.186395	0.284337	0.389483	0.188006	0.669291	0.421278	0.311103	0.408835	-0.0680338	0.38828	0.0518593	0.522895	0.122007	0.197224	0.200311	0.218393	0.3959	0.284233	0.0764702	-0.0783003	0.489361	0.165357	0.237924	0.213282	0.0293147	0.273558	PN
GSM337302	-0.151255	0.0353391	0.211484	0.329622	0.372296	0.195028	0.662317	0.446522	0.345902	0.401109	-0.0439871	0.452927	0.047357	0.508778	0.135658	0.219614	0.241304	0.154974	0.387086	0.313822	0.105909	-0.0357515	0.502256	0.217085	0.262638	0.228394	0.0583559	0.280812	PN
GSM337303	-0.203864	-0.0539937	0.1491	0.293087	0.382023	0.199525	0.638206	0.411665	0.3154	0.376738	-0.110546	0.415836	-0.000493166	0.515461	0.0878416	0.154562	0.0687529	0.147964	0.39196	0.277956	0.0497383	-0.114725	0.46434	0.106862	0.219744	0.186471	0.0590674	0.257229	PN
GSM337304	-0.225087	-0.0415821	0.116048	0.293785	0.399076	0.215675	0.629523	0.395732	0.298805	0.331961	-0.0580331	0.374887	-0.027116	0.495856	0.0863171	0.124866	0.0565846	0.141133	0.375938	0.29436	0.0391593	-0.0569474	0.483507	0.0984554	0.201484	0.161745	0.0564918	0.293142	PN
GSM337305	-0.194483	-0.0749668	0.13361	0.3061	0.386299	0.216079	0.645748	0.40001	0.300868	0.385554	-0.128276	0.37292	0.0560666	0.499423	0.0966584	0.243676	0.0976503	0.179324	0.386522	0.292806	0.0562368	-0.0595697	0.485529	0.155194	0.23529	0.186437	0.0460327	0.233052	PN
GSM337306	-0.239183	-0.00477642	0.114289	0.275093	0.399335	0.214611	0.614611	0.407052	0.338916	0.387953	-0.0176321	0.384562	-0.00578506	0.500095	0.0801452	0.152248	0.114042	0.127844	0.378118	0.292103	0.036106	-0.0565754	0.468919	0.0929526	0.219314	0.181554	0.0419295	0.274593	PN
GSM337307	-0.214593	-0.0762602	0.118467	0.282858	0.394	0.221979	0.637506	0.414268	0.296283	0.375444	-0.0351602	0.37207	0.0389078	0.514254	0.0881196	0.193109	0.104526	0.150129	0.388297	0.276587	0.0555029	-0.128481	0.469198	0.0856757	0.208918	0.176854	0.0575884	0.233504	PN
GSM337308	-0.223809	-0.0545675	0.102555	0.284849	0.363153	0.200042	0.62164	0.39368	0.296864	0.362944	-0.0912432	0.3829	0.0247759	0.512719	0.0693023	0.221504	0.097621	0.165009	0.383071	0.271314	0.0446473	-0.0646845	0.486694	0.114327	0.226747	0.170131	0.0436912	0.274544	PN
GSM337309	-0.233515	-0.0277013	0.0921136	0.281074	0.400931	0.221975	0.632675	0.41546	0.299286	0.364225	-0.0586734	0.365739	0.00676395	0.503808	0.0789377	0.164336	0.103424	0.155873	0.371569	0.279323	0.0445003	-0.0909811	0.475948	0.102627	0.217194	0.173577	0.0330509	0.302911	PN
GSM337310	-0.225594	-0.00863097	0.15688	0.320334	0.402853	0.215208	0.642369	0.39517	0.307396	0.367822	-0.0520206	0.386155	-0.0015708	0.504959	0.115257	0.154652	0.1606	0.155051	0.389368	0.283627	0.0519527	-0.0638089	0.473793	0.139821	0.213398	0.196999	0.0466876	0.281372	PN
GSM337311	-0.178743	0.00422596	0.147336	0.349002	0.389049	0.194968	0.675497	0.407216	0.307504	0.407947	-0.0913079	0.412487	0.0328515	0.514326	0.134329	0.278916	0.221337	0.201089	0.388114	0.329471	0.100299	-0.0742364	0.507354	0.203535	0.295303	0.222707	0.0369027	0.292802	PN
GSM337312	-0.231769	0.0169183	0.12029	0.254478	0.393507	0.210665	0.616808	0.384742	0.273719	0.38097	-0.0708123	0.360651	0.0105414	0.506829	0.0772489	0.113796	0.0821972	0.201799	0.386263	0.258246	0.0328705	-0.0907696	0.470211	0.0810905	0.210789	0.170274	0.059267	0.28485	PN
GSM337313	-0.239156	0.0380001	0.198985	0.272952	0.385919	0.213314	0.627679	0.406695	0.33647	0.376956	-0.0384613	0.411705	0.0113214	0.508947	0.0954109	0.19528	0.166231	0.167406	0.387018	0.285187	0.0565088	-0.0475167	0.469042	0.10453	0.225752	0.192591	0.0498545	0.296823	PN
GSM337314	-0.184796	-0.0634083	0.118829	0.290272	0.38326	0.208886	0.636667	0.355339	0.255113	0.393271	-0.0495565	0.372406	0.043036	0.501011	0.0702058	0.225021	0.106708	0.160946	0.385081	0.288088	0.0610465	-0.0713995	0.466777	0.0871626	0.196011	0.185644	0.0562725	0.238818	PN
GSM337315	-0.0989375	0.225785	0.293276	0.317689	0.381249	0.200046	0.651942	0.393176	0.302047	0.429095	-0.0719969	0.434913	0.0410238	0.505427	0.105802	0.200794	0.288553	0.18886	0.419562	0.275143	0.102339	-0.0472431	0.472386	0.184859	0.28354	0.235799	0.0532329	0.284558	PN
GSM337316	-0.208732	-0.0760888	0.171606	0.291377	0.397305	0.229473	0.661256	0.391361	0.304778	0.377407	-0.0542097	0.364552	0.0530568	0.506746	0.102091	0.150528	0.0839265	0.173923	0.401531	0.270584	0.0529035	-0.0772787	0.479405	0.11555	0.195336	0.181886	0.067216	0.238306	PN
GSM337317	-0.262694	0.0850486	0.149671	0.252572	0.404161	0.185858	0.613198	0.382146	0.309764	0.358155	-0.0867994	0.402234	-0.0553966	0.516925	0.113078	0.146297	0.159235	0.210382	0.388231	0.265442	0.0394664	-0.117924	0.447127	0.0987496	0.214077	0.179615	0.0497408	0.349517	PN
GSM337318	-0.183704	-0.0429764	0.13375	0.310214	0.388898	0.20813	0.637986	0.397537	0.285813	0.394874	-0.100175	0.419329	0.0534315	0.489584	0.09856	0.22225	0.16921	0.154617	0.39563	0.286595	0.057499	-0.0568599	0.482802	0.170751	0.256906	0.190321	0.0597935	0.272739	PN
GSM337319	-0.170119	0.070683	0.232434	0.259117	0.385192	0.298779	0.598999	0.363165	0.248543	0.392411	-0.15979	0.383482	0.0315575	0.490461	0.0605319	0.069339	0.163758	0.077551	0.408198	0.200628	0.0388787	0.16545	0.45508	0.0712956	0.229136	0.151492	0.0953556	0.189035	PP
GSM337320	-0.208905	0.28326	0.259708	0.295673	0.379365	0.259471	0.624229	0.400669	0.26424	0.400178	-0.0938119	0.422777	0.0574964	0.487028	0.113252	0.131735	0.264113	0.253954	0.415883	0.274418	0.053313	0.0603533	0.480263	0.174121	0.248641	0.208345	0.03482	0.322845	PP
GSM337321	-0.120843	0.263949	0.319575	0.325362	0.367486	0.28906	0.642184	0.354983	0.24429	0.437072	-0.0383333	0.409916	0.0705712	0.475967	0.101864	0.198298	0.259622	0.20175	0.428731	0.273028	0.0908924	0.14284	0.479959	0.229057	0.28431	0.238027	0.0569339	0.268259	PP
GSM337322	-0.188594	0.168325	0.26935	0.314594	0.39369	0.282501	0.628484	0.371534	0.250582	0.424678	-0.135616	0.416533	0.0559858	0.497601	0.117714	0.0648997	0.239289	0.126593	0.402659	0.30196	0.100696	0.112772	0.473317	0.175105	0.248738	0.187426	0.075747	0.287158	PP
GSM337323	-0.0463313	0.00426811	0.221933	0.294345	0.410729	0.237631	0.626578	0.373898	0.256853	0.422896	-0.0520255	0.391708	0.0736036	0.4804	0.112407	0.156597	0.191133	0.114726	0.419593	0.266038	0.0619659	-0.00389416	0.472456	0.094642	0.220278	0.185528	0.0937787	0.22984	PP
GSM337324	-0.130631	0.109665	0.233535	0.274672	0.364476	0.277207	0.600417	0.344135	0.274969	0.379903	-0.125035	0.403298	0.0469945	0.503962	0.0671108	0.0804364	0.196268	0.16406	0.435019	0.205552	0.0332301	0.0716754	0.471126	0.0731479	0.214649	0.186667	0.0732989	0.25721	PP
GSM337325	-0.0606678	0.135593	0.287582	0.294907	0.37378	0.26927	0.642963	0.360599	0.260029	0.434948	-0.0834874	0.412942	0.0620838	0.490835	0.066789	0.172725	0.240742	0.128014	0.452052	0.255764	0.0680625	0.0450527	0.494178	0.150443	0.260135	0.197268	0.0879323	0.254357	PP
GSM337326	-0.14551	-0.0449031	0.259055	0.320508	0.410583	0.251998	0.621387	0.353689	0.220988	0.45048	-0.111284	0.435198	0.0773444	0.489235	0.103069	0.162579	0.213054	0.1635	0.444429	0.254274	0.0767011	0.0871936	0.476692	0.14507	0.284116	0.198852	0.0948472	0.196527	PP
GSM337327	-0.147837	0.147499	0.26313	0.333865	0.367035	0.248009	0.640649	0.407815	0.292118	0.413602	-0.104351	0.437602	0.0851693	0.495834	0.152124	0.248567	0.264754	0.206327	0.422005	0.351733	0.10041	0.0713129	0.491415	0.228215	0.259433	0.232854	0.0621543	0.322153	PP
GSM337328	-0.138994	0.185937	0.212843	0.279756	0.382654	0.295831	0.623081	0.374955	0.267825	0.408609	-0.0940277	0.372042	0.0507432	0.493976	0.10441	0.140505	0.190091	0.176637	0.417218	0.285295	0.0595578	0.0666198	0.505696	0.168329	0.216745	0.183071	0.0675912	0.303162	PP
GSM337329	-0.158256	0.140756	0.226735	0.318983	0.370834	0.288755	0.622303	0.3523	0.206013	0.458079	-0.153872	0.423875	0.0399853	0.474552	0.0633064	0.0669739	0.164831	0.113403	0.405473	0.251129	0.0780485	0.128951	0.493599	0.166568	0.219277	0.167485	0.0961174	0.268861	PP
GSM337330	-0.169918	0.178621	0.275817	0.323384	0.386404	0.250732	0.623169	0.437385	0.252032	0.413196	-0.078486	0.452867	0.0511933	0.510371	0.149952	0.217127	0.307203	0.191321	0.406458	0.279087	0.0668817	0.159792	0.456239	0.221314	0.275983	0.201987	0.0513321	0.250138	PP
GSM337331	-0.196707	0.0820622	0.222532	0.304879	0.365045	0.292738	0.618289	0.374556	0.242745	0.384283	-0.116056	0.426197	0.00442765	0.481492	0.0792605	0.151858	0.205604	0.135605	0.430437	0.251789	0.0488153	0.124238	0.479335	0.143269	0.253539	0.180792	0.0921658	0.231098	PP
GSM337332	-0.133366	0.15243	0.248816	0.306232	0.351063	0.322303	0.601691	0.356344	0.248833	0.394346	-0.110044	0.392986	0.0310034	0.486764	0.109946	0.0870165	0.224419	0.15817	0.434621	0.24104	0.0578493	0.131417	0.469204	0.182042	0.218302	0.1792	0.0866299	0.249965	PP
GSM337333	-0.185584	0.217132	0.234667	0.295266	0.358384	0.288866	0.597713	0.365689	0.254714	0.386904	-0.046245	0.385791	0.0348414	0.484021	0.107375	0.150328	0.205503	0.169821	0.412634	0.246143	0.0857824	0.119833	0.450144	0.117022	0.230078	0.18021	0.0697408	0.259031	PP
GSM337334	-0.13279	0.125923	0.269158	0.324491	0.382015	0.236345	0.64238	0.434574	0.30711	0.420762	-0.113156	0.451187	0.072805	0.505826	0.125203	0.205944	0.279239	0.162941	0.408322	0.296489	0.0787705	0.0376326	0.505587	0.19351	0.25805	0.219469	0.0492258	0.287966	PP
GSM337335	-0.171731	0.269276	0.25272	0.327275	0.350668	0.269023	0.60961	0.398776	0.24762	0.404471	-0.113419	0.456719	0.0672352	0.489469	0.137032	0.175991	0.264427	0.163306	0.392516	0.309595	0.088593	0.150317	0.454582	0.220723	0.275472	0.184382	0.0889611	0.305582	PP
GSM337336	-0.105378	0.274568	0.336725	0.316674	0.385507	0.193541	0.639006	0.415641	0.30882	0.425899	-0.0776981	0.465091	0.0908933	0.487529	0.123581	0.253739	0.324717	0.282932	0.407406	0.280497	0.0779669	0.0174626	0.45348	0.22768	0.304768	0.248915	0.0318611	0.324683	PP
GSM337337	-0.120959	0.215201	0.26503	0.292141	0.373863	0.253125	0.674532	0.418671	0.323199	0.421603	-0.0995207	0.445011	0.067873	0.504301	0.132215	0.215887	0.278183	0.213653	0.413156	0.322106	0.0999955	-0.0297288	0.504006	0.259691	0.301666	0.245375	0.0906872	0.315635	PP
GSM337338	-0.112073	0.261399	0.258597	0.304572	0.371866	0.260283	0.615419	0.415202	0.256681	0.389866	-0.0900494	0.417528	0.048923	0.500027	0.123864	0.161356	0.279334	0.206814	0.406059	0.284172	0.0753878	0.127107	0.46232	0.180597	0.255943	0.210076	0.0576952	0.292534	PP
GSM337339	-0.114355	0.267161	0.28109	0.275085	0.362143	0.241735	0.631615	0.409228	0.307887	0.390719	-0.047892	0.402343	0.0652064	0.497656	0.126917	0.177102	0.278652	0.219974	0.375708	0.329669	0.0834327	0.0732995	0.470398	0.212464	0.275394	0.24144	0.0399741	0.350078	PP
GSM337340	-0.230955	0.144053	0.202789	0.273323	0.372724	0.232201	0.617558	0.386027	0.306091	0.391798	-0.0376334	0.431651	0.0205698	0.489146	0.0807948	0.167855	0.170097	0.225573	0.368701	0.283975	0.0483916	0.10599	0.472301	0.18517	0.220546	0.195433	0.0570041	0.28998	PP
GSM337341	-0.249117	0.196842	0.208765	0.311765	0.386626	0.276761	0.618409	0.380081	0.291635	0.408053	-0.104109	0.392824	0.0147262	0.497339	0.0913066	0.110691	0.214243	0.222549	0.380038	0.282386	0.0528513	0.10669	0.485758	0.192834	0.260089	0.183521	0.0662417	0.292123	PP
GSM337342	-0.0874498	0.334927	0.328531	0.31258	0.359299	0.281422	0.642615	0.424853	0.278098	0.452478	-0.0408341	0.426277	0.067687	0.509678	0.162295	0.158758	0.355862	0.199438	0.396464	0.313107	0.102424	0.135549	0.497947	0.293405	0.272023	0.214543	0.0591251	0.329432	PP
GSM337343	-0.0925087	0.0936447	0.26881	0.296887	0.355956	0.244519	0.65224	0.421421	0.336969	0.426145	-0.0593552	0.392588	0.0980822	0.509984	0.0992177	0.184517	0.259208	0.249877	0.400867	0.317465	0.0896923	0.030413	0.502187	0.214472	0.26769	0.236029	0.053542	0.317461	PP
GSM337344	-0.143724	0.283323	0.311598	0.299206	0.367494	0.277677	0.614993	0.414117	0.313776	0.429555	-0.048797	0.419498	0.0709677	0.494052	0.0878419	0.143176	0.283359	0.178989	0.383793	0.292691	0.0991394	0.155191	0.477611	0.246974	0.244138	0.208552	0.0525909	0.319034	PP
GSM337345	-0.15982	0.167021	0.278136	0.253662	0.393191	0.223366	0.607312	0.399476	0.290561	0.389972	-0.113842	0.394206	0.0414108	0.500862	0.146305	0.179156	0.256987	0.212164	0.374355	0.304876	0.0573696	0.0854378	0.464531	0.144607	0.230314	0.202278	0.0384665	0.328278	PP
GSM337346	-0.171514	0.22996	0.205685	0.260044	0.361742	0.282245	0.613068	0.397741	0.254097	0.410703	0.00526397	0.388019	0.0173976	0.484385	0.0779675	0.186848	0.221621	0.180369	0.380009	0.2922	0.0814465	0.209847	0.476389	0.189834	0.239974	0.195296	0.0737056	0.34118	PP
GSM337347	-0.132048	0.201714	0.303526	0.26463	0.358768	0.295487	0.626951	0.367698	0.266805	0.40849	-0.0382081	0.371867	0.0199564	0.491008	0.0397934	0.0490145	0.198526	0.182338	0.409927	0.211427	0.0215506	0.135184	0.456397	0.169764	0.234717	0.186519	0.100837	0.256529	PP
GSM337348	-0.168345	0.242667	0.284984	0.30195	0.350727	0.267513	0.654131	0.39306	0.309351	0.444396	-0.0740472	0.468817	0.07412	0.510049	0.128188	0.180453	0.342114	0.220081	0.390378	0.307361	0.0804992	0.110638	0.512505	0.314365	0.304508	0.234631	0.119869	0.316441	PP
GSM337349	-0.197188	0.224015	0.242147	0.290228	0.361786	0.256748	0.604303	0.372238	0.28057	0.427041	-0.133972	0.397126	0.0541545	0.490889	0.0953287	0.0658195	0.176402	0.192018	0.408524	0.245851	0.0453317	0.0996471	0.475926	0.169922	0.240214	0.189715	0.0720805	0.300313	PP
GSM337350	-0.141113	0.301419	0.305248	0.297131	0.339635	0.223905	0.649556	0.42254	0.337625	0.423939	-0.0293869	0.420849	0.0686754	0.501244	0.148289	0.082435	0.272074	0.229049	0.374374	0.31676	0.0762071	0.11072	0.487641	0.238598	0.266155	0.223969	0.07502	0.364832	PP
GSM337351	-0.193063	0.197461	0.227161	0.256276	0.358102	0.244356	0.619916	0.393722	0.294981	0.39274	-0.0880175	0.381306	0.0627731	0.495148	0.110656	0.105889	0.162638	0.197681	0.377589	0.293543	0.03344	0.126021	0.454676	0.149749	0.228549	0.174559	0.0742686	0.35112	PP
GSM337352	-0.193292	0.269046	0.275125	0.278193	0.362688	0.222477	0.618746	0.418821	0.286629	0.372885	-0.0974012	0.412653	0.0573391	0.513095	0.156142	0.168396	0.245948	0.221792	0.370597	0.309659	0.0698594	0.108025	0.462419	0.207167	0.268208	0.210528	0.0330535	0.315876	PP
GSM337353	-0.158777	0.182956	0.21402	0.252878	0.34679	0.245627	0.623056	0.368884	0.298064	0.37979	-0.102924	0.390861	0.062022	0.486543	0.094689	0.125667	0.178507	0.237188	0.355274	0.305261	0.0463115	0.122248	0.46939	0.180316	0.253083	0.19774	0.0481318	0.318439	PP
GSM337354	-0.151426	0.286316	0.303262	0.266043	0.372214	0.256079	0.632196	0.3845	0.264987	0.407584	-0.0597045	0.433295	0.0417839	0.495921	0.104588	0.192473	0.235212	0.244159	0.401331	0.280644	0.0507788	0.0889685	0.455191	0.198842	0.286091	0.221953	0.0506739	0.340452	PP
GSM337355	-0.186354	0.175207	0.206675	0.308837	0.364225	0.209524	0.628625	0.424804	0.282606	0.412521	-0.0260768	0.431306	0.0844987	0.500149	0.147264	0.189068	0.246901	0.234812	0.378719	0.320628	0.0736599	0.0982291	0.491648	0.202283	0.28062	0.221796	0.0295434	0.314873	PP
GSM337356	-0.125579	0.369657	0.368838	0.279991	0.346577	0.278928	0.638516	0.361166	0.275424	0.407017	-0.0379192	0.409769	0.0840325	0.495613	0.0883779	0.164637	0.287371	0.327542	0.397689	0.295773	0.0745119	0.0823897	0.472592	0.262534	0.264463	0.23605	0.0574685	0.345076	PP
GSM337357	-0.145486	0.26529	0.290255	0.262531	0.391086	0.21565	0.63612	0.394337	0.308522	0.399393	-0.0356346	0.432723	0.0866795	0.502774	0.10057	0.204171	0.241744	0.283457	0.415851	0.273065	0.0743904	0.0178691	0.464427	0.193631	0.275575	0.228749	0.0703326	0.310701	PP
GSM337358	-0.132136	0.301501	0.336103	0.295983	0.385185	0.245545	0.613269	0.398441	0.308249	0.438063	-0.110196	0.391997	0.0391798	0.497407	0.146621	0.157935	0.303809	0.161484	0.391983	0.31693	0.0858376	0.122165	0.452503	0.139832	0.253374	0.202401	0.0644107	0.319885	PP
GSM337359	-0.151066	0.250579	0.24882	0.294839	0.387487	0.210413	0.640488	0.438431	0.325399	0.411385	-0.036436	0.440274	0.0709346	0.522112	0.118507	0.208175	0.278795	0.243943	0.394858	0.302644	0.121179	0.0831127	0.475722	0.216059	0.254078	0.224265	0.0361959	0.326649	PP
GSM337360	-0.165355	0.207821	0.290639	0.329925	0.388657	0.236965	0.630765	0.416837	0.312622	0.433018	-0.120401	0.411457	0.0619433	0.47704	0.110762	0.131953	0.241665	0.143653	0.398344	0.308268	0.0892828	0.11617	0.460997	0.213194	0.269462	0.196781	0.067025	0.301332	PP
GSM337361	-0.110436	0.214907	0.296747	0.328239	0.369178	0.223778	0.662663	0.427182	0.331954	0.426033	-0.0939862	0.415786	0.0589842	0.511979	0.166118	0.187239	0.321537	0.173358	0.410885	0.34315	0.137897	-0.0550103	0.478966	0.243678	0.238248	0.225094	0.0528519	0.339235	PP
GSM337362	-0.179304	0.158643	0.199905	0.348446	0.361362	0.238962	0.634769	0.432978	0.299812	0.392629	-0.013418	0.471079	0.00351592	0.500989	0.149053	0.163593	0.248872	0.17656	0.390185	0.300473	0.0820494	0.0752576	0.482096	0.241558	0.272639	0.217943	0.0629207	0.293423	PP
GSM337363	-0.191189	0.173313	0.186968	0.295638	0.385453	0.256343	0.612364	0.387863	0.269278	0.394062	-0.0439122	0.412032	0.0454241	0.494495	0.0763618	0.232136	0.182033	0.185415	0.392575	0.277216	0.0822836	0.0944152	0.455299	0.174656	0.274462	0.193801	0.0589267	0.298115	PP
GSM337364	-0.170849	0.172429	0.210109	0.260839	0.376793	0.218153	0.637767	0.41396	0.334431	0.395719	-0.0958605	0.420413	0.00863433	0.500578	0.104968	0.189824	0.240254	0.236959	0.374875	0.297702	0.0550547	0.0479404	0.479996	0.151557	0.240394	0.200611	0.0467087	0.329965	PP
GSM337365	-0.188891	0.139521	0.207301	0.321614	0.387115	0.255072	0.62209	0.42171	0.280139	0.412136	-0.0973589	0.438792	0.0402357	0.483849	0.113722	0.162399	0.243589	0.12112	0.389503	0.297914	0.0714801	0.118913	0.469181	0.171197	0.257356	0.159779	0.0701515	0.261789	PP
GSM337366	-0.17532	0.176188	0.216273	0.31206	0.351261	0.25235	0.622232	0.414128	0.298883	0.392815	-0.0812962	0.424519	0.0435105	0.494112	0.106552	0.187533	0.284122	0.164001	0.382113	0.294433	0.0663111	0.116284	0.480861	0.208327	0.276754	0.196079	0.0319958	0.275517	PP
GSM337367	-0.123471	0.249532	0.270633	0.325028	0.366689	0.292001	0.619383	0.412872	0.270125	0.411914	-0.064613	0.438097	0.0460867	0.502018	0.127703	0.183686	0.318011	0.166334	0.378505	0.320262	0.0914568	0.155049	0.487214	0.251755	0.275873	0.21687	0.0770492	0.29462	PP
GSM337368	-0.189793	0.080493	0.217674	0.348933	0.385658	0.244849	0.647112	0.417611	0.281772	0.417189	-0.103923	0.423491	0.0396013	0.501367	0.151844	0.218549	0.274752	0.199847	0.401153	0.321449	0.135108	0.0482361	0.504096	0.215584	0.281373	0.220991	0.0660081	0.280425	PP
GSM337369	-0.20966	0.142902	0.239438	0.322879	0.386187	0.216345	0.648755	0.405157	0.300556	0.407095	-0.10096	0.426407	0.0348548	0.489665	0.124088	0.231892	0.255688	0.240514	0.419776	0.321456	0.0561678	0.0528969	0.492558	0.232296	0.280576	0.222249	0.0365513	0.315684	PP
GSM337370	-0.0862608	0.328834	0.316435	0.313868	0.35906	0.270223	0.607436	0.39783	0.279741	0.403223	-0.0428622	0.431602	0.0427387	0.492621	0.142245	0.146842	0.309897	0.216953	0.384872	0.303076	0.08311	0.208048	0.463441	0.262862	0.279535	0.211324	0.0643475	0.321597	PP
GSM337371	-0.15171	0.348907	0.350023	0.294194	0.380655	0.229963	0.605807	0.42126	0.333208	0.409812	-0.0715886	0.443243	0.0628796	0.505698	0.163111	0.184754	0.310966	0.178669	0.381604	0.31373	0.110512	0.126876	0.448079	0.245728	0.267033	0.216853	0.0391193	0.322422	PP
GSM337372	-0.14366	0.233675	0.308803	0.364553	0.367822	0.276473	0.659356	0.413281	0.265065	0.460159	-0.0607226	0.470913	0.0729326	0.520558	0.162262	0.239468	0.356314	0.146268	0.422396	0.338672	0.116545	0.114796	0.486135	0.311007	0.310061	0.231122	0.107653	0.277503	PP
GSM337373	-0.166813	0.185729	0.237653	0.301111	0.365177	0.277864	0.623117	0.382507	0.306972	0.390866	-0.107088	0.422745	-0.00495278	0.485988	0.129257	0.124198	0.242481	0.151512	0.399278	0.323264	0.0769767	0.130483	0.465141	0.161175	0.236943	0.187449	0.0839968	0.312261	PP
GSM337374	-0.197309	0.257819	0.32913	0.33459	0.394006	0.244438	0.659648	0.391607	0.304487	0.422702	-0.037725	0.452954	0.0658895	0.500435	0.127642	0.16071	0.28843	0.221158	0.407854	0.287705	0.0913152	0.110633	0.480926	0.271276	0.298525	0.22843	0.0813336	0.304311	PP
GSM337375	-0.184311	0.143523	0.254025	0.293285	0.381988	0.25484	0.642767	0.39457	0.284771	0.409211	-0.0937888	0.424559	0.0146408	0.493238	0.10806	0.131547	0.217748	0.225377	0.388257	0.279303	0.0805986	-0.00387198	0.4943	0.193299	0.239929	0.197771	0.0853864	0.328821	PP
GSM337376	-0.197262	0.243663	0.228734	0.297624	0.376949	0.270134	0.605675	0.411886	0.266842	0.386108	-0.0641835	0.435178	0.0137186	0.482367	0.098351	0.1588	0.272964	0.169057	0.391862	0.279468	0.0782294	0.202997	0.457373	0.230762	0.261514	0.190171	0.0794228	0.309581	PP
GSM372286	-0.168577	-0.0219738	0.170973	0.363898	0.378931	0.208975	0.663587	0.440594	0.312062	0.422664	0.01932	0.439576	0.093855	0.502141	0.146638	0.319263	0.249129	0.231729	0.403315	0.324545	0.0852961	-0.0666986	0.51661	0.23	0.283999	0.253776	0.0501778	0.282296	NN
GSM372287	-0.168948	-0.00524848	0.164311	0.354894	0.395319	0.239436	0.622096	0.465932	0.238584	0.407724	0.0211693	0.384941	0.0740288	0.48814	0.148235	0.143122	0.22292	0.175332	0.40465	0.308528	0.0945761	-0.0777254	0.505763	0.118946	0.228963	0.209576	0.0434474	0.268302	NN
GSM372288	-0.172559	-0.0291712	0.119853	0.309558	0.374148	0.202173	0.64402	0.401368	0.310264	0.417785	0.0223504	0.400018	0.0302008	0.505952	0.106987	0.211591	0.156987	0.210337	0.357695	0.306428	0.120501	-0.0618105	0.50724	0.149325	0.268121	0.217058	0.0519888	0.291719	NN
GSM372289	-0.188379	-0.0860011	0.167381	0.335343	0.370901	0.1981	0.6392	0.397974	0.311628	0.414182	-0.0376431	0.417104	0.0816503	0.504838	0.127864	0.237216	0.225853	0.208547	0.386291	0.347595	0.0843225	-0.103031	0.5091	0.229852	0.270951	0.238508	0.0445871	0.301951	NN
GSM372290	-0.197729	-0.0259012	0.131562	0.291515	0.390063	0.189426	0.656285	0.388032	0.305541	0.404567	-0.0261027	0.341062	0.0388333	0.520547	0.0887958	0.155325	0.114383	0.234935	0.379378	0.29476	0.0431235	-0.0877657	0.4811	0.120851	0.216361	0.190445	0.042748	0.277799	NN
GSM372291	-0.108054	0.100375	0.172834	0.330397	0.383284	0.276983	0.639447	0.430811	0.33079	0.403936	-0.0149534	0.398122	0.0205603	0.548001	0.163584	0.216811	0.27255	0.14818	0.401432	0.296535	0.153728	-0.00464392	0.493377	0.239921	0.212257	0.21123	0.075473	0.308139	NN
GSM372292	-0.216139	0.0510869	0.128452	0.261726	0.382486	0.200266	0.644856	0.404845	0.312765	0.391233	-0.000906513	0.374515	0.041513	0.510565	0.0846305	0.20859	0.0388267	0.224737	0.402559	0.267774	0.0572765	-0.0812708	0.464143	0.0456593	0.221072	0.196466	0.0440331	0.292342	NN
GSM372293	-0.23004	-0.00796063	0.131214	0.25165	0.397336	0.195839	0.625866	0.403152	0.255993	0.395438	-0.0770346	0.387698	0.0189666	0.493385	0.101721	0.102267	0.0568216	0.186686	0.414981	0.260114	0.0428574	-0.100384	0.436381	0.040137	0.199633	0.180677	0.0269104	0.233848	NN
GSM372294	-0.172337	0.0670235	0.18444	0.248467	0.379858	0.241952	0.622737	0.389873	0.332996	0.379387	0.0147871	0.412896	-0.0113966	0.5166	0.124062	0.193574	0.160081	0.140106	0.33923	0.300139	0.0745704	-0.0312739	0.470676	0.134154	0.240265	0.235209	0.0422993	0.287315	NN
GSM372295	-0.203249	0.00114187	0.115477	0.207386	0.418886	0.256966	0.595579	0.327673	0.252128	0.312429	-0.0844856	0.338257	-0.0425467	0.480411	0.0911713	0.114798	0.0538406	0.097231	0.374047	0.29857	0.0689723	-0.0859637	0.428141	0.00846666	0.144954	0.157678	0.0467217	0.299806	NN
GSM372296	-0.182849	-0.00279472	0.150306	0.272728	0.393273	0.184011	0.642352	0.40495	0.279266	0.404185	-0.0943303	0.398578	0.0553545	0.511902	0.123735	0.212981	0.0820281	0.217351	0.378336	0.308605	0.0588584	-0.0601113	0.472805	0.102271	0.23471	0.213335	0.0238433	0.314239	NN
GSM372297	-0.0825955	0.00180179	0.144701	0.315586	0.388088	0.216867	0.639714	0.415033	0.270413	0.404106	-0.0279731	0.338471	0.0460403	0.50645	0.144674	0.186566	0.154619	0.217898	0.386938	0.330619	0.119712	-0.0983935	0.505304	0.137753	0.241499	0.223671	0.0452403	0.319398	NN
GSM372298	-0.210707	0.0213478	0.162403	0.325408	0.403242	0.23473	0.64292	0.43003	0.308561	0.431985	-0.0486711	0.40585	0.0731604	0.517928	0.123465	0.239374	0.18037	0.216844	0.385587	0.325464	0.0935715	-0.0565126	0.503847	0.14674	0.279057	0.211107	0.0512467	0.286699	NN
GSM372299	-0.21156	0.0921845	0.117262	0.232908	0.396664	0.213989	0.6028	0.361196	0.263735	0.323547	-0.0368593	0.343898	-0.0348612	0.496748	0.0747137	0.2073	0.0633122	0.172315	0.370717	0.292345	0.0633084	-0.0500301	0.453913	0.0343687	0.190393	0.179848	0.0407991	0.320824	NN
GSM372300	-0.208512	0.0497872	0.195193	0.252305	0.416243	0.229461	0.636355	0.41849	0.304077	0.380054	-0.102422	0.368351	-0.00485601	0.493926	0.105085	0.181542	0.0871249	0.16412	0.400827	0.266756	0.0451773	-0.061416	0.468392	0.0759786	0.230293	0.190726	0.0399387	0.236586	NN
GSM372301	-0.18948	0.0114069	0.166289	0.235136	0.388257	0.205214	0.635834	0.391916	0.307761	0.38082	0.0274891	0.384325	0.037715	0.500598	0.0909478	0.206821	0.0593257	0.169456	0.399581	0.269419	0.0680138	-0.0865292	0.461513	0.0781252	0.233118	0.213397	0.0701331	0.240149	NN
GSM372302	-0.211228	0.0181224	0.132646	0.263093	0.37996	0.207762	0.640814	0.434978	0.25167	0.385219	-0.0244494	0.368935	0.0206922	0.525821	0.0885173	0.131793	0.161778	0.212383	0.390231	0.302913	0.047064	-0.0447725	0.482568	0.103815	0.207246	0.185459	0.0340967	0.339639	NN
GSM372303	-0.141171	0.121635	0.191802	0.266006	0.403905	0.223079	0.633884	0.406658	0.285676	0.407724	-0.0401627	0.352908	0.0732712	0.495888	0.0992352	0.145892	0.142902	0.151162	0.423096	0.29433	0.0731909	-0.0853707	0.45237	0.0662274	0.223666	0.215341	0.0495022	0.210756	NN
GSM372304	-0.163458	0.0599061	0.190432	0.351774	0.412853	0.236178	0.658784	0.47139	0.277591	0.414803	0.0224449	0.366457	0.0572801	0.522702	0.15268	0.270007	0.212968	0.189402	0.381923	0.324461	0.111701	-0.0699311	0.509628	0.149614	0.245556	0.225539	0.0192293	0.267152	NN
GSM372305	-0.156258	-0.10859	0.133217	0.286924	0.370045	0.204445	0.639616	0.356238	0.286889	0.385512	-0.134224	0.38191	0.0392653	0.502142	0.072343	0.179338	0.0292744	0.174135	0.388314	0.279185	0.0326089	-0.0888428	0.488721	0.108948	0.229689	0.184782	0.0773585	0.276358	NN
GSM372306	-0.141747	-0.071243	0.23617	0.303536	0.367715	0.195464	0.666818	0.384039	0.288072	0.399137	-0.109582	0.390018	0.0372665	0.515592	0.0850404	0.199762	0.122737	0.149328	0.385925	0.286287	0.0375143	-0.0526837	0.488761	0.14839	0.242192	0.209775	0.0437258	0.245638	NN
GSM372307	-0.156251	-0.0910721	0.139741	0.292316	0.391457	0.207176	0.644914	0.404746	0.309278	0.396538	-0.106053	0.368564	0.0632421	0.50977	0.100696	0.216323	0.0987036	0.155566	0.394203	0.295574	0.0361726	-0.117997	0.494563	0.0932705	0.211079	0.191452	0.0146772	0.28631	PN
GSM372308	-0.115644	0.168579	0.254189	0.313636	0.388625	0.225887	0.623501	0.38533	0.314783	0.396694	-0.0892395	0.40863	0.0500597	0.50788	0.114442	0.164244	0.269815	0.203682	0.392534	0.299711	0.0565796	0.0833099	0.475853	0.197483	0.254167	0.217983	0.0559037	0.292706	PP
GSM372309	-0.238298	-0.109949	0.132122	0.267469	0.395694	0.208998	0.633195	0.3807	0.295258	0.35771	-0.12564	0.367232	0.0158286	0.488125	0.0767394	0.115176	0.0892609	0.145578	0.372221	0.291674	0.0426359	-0.0762975	0.467698	0.0899783	0.185055	0.171003	0.04635	0.259233	PN
GSM372310	-0.189516	0.105525	0.254773	0.273673	0.37324	0.236259	0.634181	0.395973	0.31953	0.385785	-0.0857172	0.42299	0.0558446	0.498836	0.100919	0.163162	0.219015	0.14514	0.391367	0.288115	0.0518836	0.0908388	0.47249	0.183376	0.239252	0.192025	0.0795502	0.291676	PP
GSM372311	-0.175166	-0.0704544	0.114002	0.30423	0.412958	0.204888	0.676496	0.401179	0.312066	0.399464	-0.135337	0.370762	0.0621872	0.520292	0.119788	0.25669	0.175193	0.218242	0.386603	0.292606	0.0720616	-0.080289	0.513839	0.182293	0.25172	0.21241	0.0269189	0.294461	PN
GSM372312	-0.149505	0.0743613	0.189429	0.282317	0.351143	0.256879	0.636801	0.397452	0.286279	0.383759	-0.126668	0.395504	0.0330257	0.498051	0.0867309	0.195595	0.231229	0.133866	0.356573	0.28371	0.0681402	0.0926284	0.488598	0.175367	0.206325	0.207038	0.0629292	0.296203	PP
GSM372313	-0.1899	-0.0985367	0.142869	0.307849	0.397342	0.227495	0.640306	0.431009	0.310726	0.383419	-0.123311	0.409046	0.040749	0.504297	0.132061	0.252987	0.149986	0.18246	0.380976	0.284785	0.086586	-0.0611339	0.515266	0.191514	0.265064	0.212153	0.0392001	0.285143	PN
GSM372314	-0.224753	0.0900319	0.198993	0.276525	0.368782	0.216186	0.623506	0.421577	0.301924	0.398659	-0.120212	0.438921	0.0328999	0.493495	0.0928232	0.224832	0.217914	0.201152	0.388115	0.264687	0.0670192	0.0548496	0.489861	0.205375	0.268558	0.203124	0.0551173	0.32065	PP
GSM372315	-0.242295	-0.11719	0.120563	0.278515	0.372456	0.217309	0.639951	0.397446	0.290312	0.39728	-0.129399	0.355178	0.0183835	0.468877	0.0904162	0.145164	0.106418	0.186953	0.369486	0.298105	0.060227	-0.111542	0.518997	0.153572	0.217106	0.171653	0.021591	0.232152	PN
GSM372316	-0.140759	0.245539	0.313791	0.345789	0.363849	0.266901	0.630929	0.432322	0.288683	0.435145	-0.0734163	0.437984	0.0937621	0.488491	0.126847	0.203982	0.320565	0.203441	0.419852	0.314194	0.0860314	0.20854	0.494738	0.29135	0.27705	0.220378	0.0879977	0.290176	PP
GSM372317	-0.195514	-0.0337261	0.16196	0.276831	0.381636	0.193338	0.652818	0.396095	0.314977	0.399764	-0.0863035	0.365708	0.0534184	0.507006	0.0847924	0.271608	0.139651	0.218828	0.409723	0.301623	0.039236	-0.08392	0.494982	0.156237	0.236682	0.194473	0.0111244	0.29457	PN
GSM372318	-0.120599	0.232422	0.33862	0.282477	0.354504	0.26038	0.622435	0.380145	0.274489	0.393778	-0.0502001	0.388884	0.0692896	0.485068	0.0920978	0.140153	0.232921	0.186257	0.399162	0.291755	0.074682	0.131056	0.472264	0.153612	0.224166	0.201116	0.0586218	0.325047	PP
GSM372319	-0.193721	-0.0238595	0.131216	0.269592	0.384512	0.172467	0.672138	0.368113	0.284928	0.390854	-0.089017	0.333663	0.04521	0.506187	0.0887455	0.108033	0.107526	0.252123	0.388489	0.290252	0.0395775	-0.121014	0.48171	0.101902	0.194102	0.195917	0.0394082	0.319031	PN
GSM372320	-0.17745	0.17741	0.23845	0.292232	0.361574	0.252209	0.585323	0.361435	0.267073	0.391801	-0.103543	0.388874	0.0142987	0.48205	0.0854709	0.0759912	0.184571	0.205584	0.391314	0.21263	0.0126743	0.139529	0.450944	0.113186	0.220258	0.163821	0.0692325	0.276636	PP
GSM372321	-0.16832	-0.016204	0.154647	0.275836	0.377212	0.198161	0.663559	0.365169	0.306591	0.391098	-0.105922	0.343749	0.0595713	0.525916	0.105459	0.12518	0.113409	0.248142	0.392236	0.277588	0.0454898	-0.116834	0.478057	0.116768	0.199699	0.200321	0.0210165	0.289695	PN
GSM372322	-0.149867	0.214939	0.302425	0.302796	0.350905	0.259946	0.61323	0.391156	0.294605	0.391556	-0.0656292	0.41586	0.0739259	0.484864	0.134632	0.143729	0.290531	0.207939	0.395387	0.284509	0.0718075	0.151344	0.471604	0.217423	0.259855	0.203094	0.0715578	0.29638	PP
GSM372323	-0.202769	-0.00726917	0.164493	0.250567	0.386229	0.204743	0.633501	0.38724	0.296685	0.388544	-0.0965528	0.352865	0.0518689	0.491581	0.0603316	0.187703	0.0875752	0.214843	0.392931	0.253513	0.0237766	-0.100169	0.479605	0.0864748	0.221765	0.164571	0.0364633	0.278968	PN
GSM372324	-0.168534	0.120894	0.277444	0.292879	0.364768	0.225303	0.640462	0.403959	0.302489	0.41922	-0.0977974	0.453305	0.0865963	0.491451	0.0957168	0.188931	0.25893	0.2044	0.41427	0.271103	0.0436037	0.0403734	0.485292	0.216899	0.275692	0.195713	0.0586052	0.279682	PP
GSM372325	-0.177885	0.0975329	0.271063	0.310248	0.369833	0.217226	0.637899	0.389063	0.317397	0.411629	-0.135341	0.399851	0.0487305	0.493055	0.0897209	0.169651	0.220108	0.200553	0.393486	0.287833	0.042446	0.0191198	0.481865	0.18984	0.24794	0.20554	0.0405073	0.281967	PP
GSM372326	-0.199898	-0.0907793	0.132968	0.252626	0.400688	0.190625	0.634217	0.379323	0.297089	0.37795	-0.0966249	0.348917	0.0404974	0.503455	0.0725374	0.119989	0.0796979	0.162989	0.41182	0.282925	0.0343925	-0.0356182	0.46928	0.0852427	0.185241	0.171585	0.0611898	0.245448	PN
GSM372327	-0.136158	0.295379	0.302005	0.330352	0.353266	0.232303	0.636961	0.379721	0.311525	0.405242	-0.116564	0.410511	0.0699506	0.500262	0.136561	0.0905402	0.284006	0.222595	0.405858	0.292015	0.070946	0.0944895	0.457918	0.273133	0.261301	0.213434	0.060935	0.307368	PP
GSM372328	-0.239842	-0.0900362	0.10738	0.2328	0.369921	0.207263	0.615788	0.353331	0.275973	0.377579	-0.0770568	0.305149	0.0197662	0.487669	0.0538334	0.0191279	-0.0404349	0.156995	0.374628	0.223813	0.0208366	-0.126067	0.452591	-0.000691019	0.141129	0.143856	0.0593433	0.187413	PN
GSM372329	-0.143121	0.226613	0.291314	0.337467	0.36555	0.257703	0.633499	0.379155	0.312299	0.414233	-0.0601374	0.443675	0.049075	0.511861	0.158241	0.161082	0.307154	0.192564	0.409846	0.317713	0.113128	0.127412	0.497463	0.308074	0.272411	0.216502	0.096168	0.31504	PP
GSM372330	-0.21694	-0.0906801	0.0998248	0.301464	0.362315	0.210408	0.65847	0.409651	0.309124	0.420517	-0.114807	0.394464	0.0536042	0.474363	0.104101	0.188393	0.128018	0.221745	0.372623	0.305452	0.0632081	-0.0764111	0.507701	0.182168	0.24828	0.192826	0.0429478	0.264186	PN
GSM372331	-0.159157	0.122326	0.263721	0.33701	0.354902	0.237114	0.650899	0.411083	0.317454	0.43329	-0.0925756	0.48991	0.061437	0.506477	0.162372	0.226551	0.34821	0.200619	0.379591	0.32279	0.103757	0.0970257	0.503708	0.309555	0.318765	0.23785	0.0675961	0.297145	PP
GSM372332	-0.230939	0.0653996	0.116297	0.220147	0.372455	0.23002	0.614785	0.333768	0.274774	0.360805	-0.15918	0.322945	-0.00457766	0.487237	0.0137777	0.0688671	0.0285479	0.196211	0.406176	0.219503	0.0535402	-0.0812276	0.451809	-0.00186107	0.158877	0.121604	0.0468246	0.296232	PN
GSM372333	-0.250626	0.0355306	0.135408	0.256605	0.363026	0.242329	0.6233	0.35926	0.293425	0.358936	-0.10046	0.375116	-0.00345056	0.490585	0.0591743	0.125492	0.104687	0.228893	0.36191	0.243315	0.0665337	-0.0348388	0.472856	0.0895578	0.199367	0.154253	0.0662563	0.315032	PP
GSM372334	-0.188294	0.164694	0.240321	0.29341	0.355443	0.267164	0.606898	0.379855	0.291234	0.400117	-0.0907082	0.424479	0.0453655	0.483802	0.0670431	0.105159	0.226935	0.155937	0.404139	0.235177	0.0454205	0.109927	0.462743	0.173374	0.253144	0.184307	0.0732955	0.264169	PP
GSM372335	-0.196648	-0.0511585	0.193005	0.301052	0.379642	0.194087	0.65954	0.40416	0.283322	0.398889	-0.11417	0.419241	0.0400177	0.511752	0.1068	0.219103	0.163317	0.194022	0.398039	0.298925	0.0534614	-0.068389	0.491561	0.13942	0.237105	0.208895	0.0680364	0.278523	PN
GSM372336	-0.0281076	0.378095	0.490726	0.36292	0.382473	0.247621	0.707178	0.388992	0.333554	0.468971	-0.00551187	0.46992	0.121453	0.507182	0.164361	0.211178	0.425826	0.260669	0.431019	0.347289	0.153774	0.111943	0.501624	0.360598	0.346094	0.298589	0.0952898	0.339803	PP
GSM372337	-0.207419	-0.036232	0.149994	0.270918	0.365579	0.20939	0.634431	0.379153	0.307362	0.37308	-0.123744	0.348988	0.0207087	0.49696	0.0645666	0.118515	0.0611556	0.198567	0.379286	0.256681	0.0224383	-0.0800812	0.456626	0.0693947	0.210885	0.185702	0.0532891	0.263495	PN
GSM372338	-0.177561	0.196825	0.259405	0.291641	0.357915	0.27459	0.571043	0.365887	0.259232	0.392274	-0.100194	0.382078	0.0317371	0.482754	0.0834496	0.0576502	0.185151	0.156185	0.399498	0.195711	0.0486724	0.17418	0.441036	0.15783	0.219609	0.164323	0.0834944	0.241342	PP
GSM372339	-0.199376	-0.0561331	0.138749	0.237644	0.368661	0.205243	0.633707	0.360312	0.247542	0.388994	-0.131337	0.315839	0.025151	0.496923	0.0782185	0.102299	0.0257011	0.191152	0.403437	0.274612	0.0302859	-0.138122	0.463709	0.0231658	0.179723	0.165546	0.0468405	0.252702	PN
GSM372340	-0.18207	0.228669	0.276674	0.31217	0.35885	0.269944	0.620089	0.392543	0.265214	0.431278	-0.0959022	0.446018	0.0414564	0.481371	0.110621	0.122572	0.277789	0.179324	0.402493	0.259612	0.0675339	0.173726	0.472383	0.254414	0.266065	0.195856	0.104455	0.299706	PP
GSM372341	-0.226728	-0.0135082	0.112332	0.215884	0.371344	0.225402	0.594617	0.353076	0.274917	0.364599	-0.10374	0.322337	0.0422862	0.485646	0.0417137	0.0620117	-0.0314802	0.228074	0.398335	0.185107	0.0133347	-0.147404	0.449524	-0.0160528	0.148917	0.127896	0.0436402	0.25376	PN
GSM372342	-0.111025	0.297938	0.372643	0.338	0.354889	0.270642	0.650144	0.381092	0.293697	0.452365	-0.0212887	0.456612	0.120168	0.494174	0.143831	0.161466	0.331751	0.210034	0.398709	0.324388	0.115895	0.148795	0.496644	0.290725	0.30014	0.234762	0.0781522	0.268912	PP
GSM372343	-0.194961	-0.0517228	0.143896	0.260987	0.373307	0.219384	0.625643	0.383349	0.296844	0.371835	-0.117579	0.337555	0.0527918	0.525035	0.0915299	0.108708	0.0809907	0.164861	0.397676	0.246199	0.041763	-0.129357	0.457363	0.0790143	0.188744	0.174608	0.0422358	0.224774	PN
GSM372344	-0.167365	0.202304	0.243456	0.303145	0.369402	0.248735	0.600098	0.395389	0.293728	0.360909	-0.124074	0.419942	0.00911348	0.513545	0.128295	0.14277	0.236164	0.111775	0.374173	0.29128	0.0626721	0.113203	0.454408	0.196627	0.252978	0.188043	0.0804743	0.289949	PP
GSM372345	-0.222403	-0.0627624	0.135071	0.245764	0.371668	0.221989	0.631809	0.376354	0.301929	0.345516	-0.1285	0.352164	0.0390976	0.490308	0.0573514	0.168682	0.0705259	0.210473	0.386985	0.259014	0.020484	-0.0771283	0.465356	0.0658046	0.193123	0.162257	0.0544978	0.260811	PN
GSM372346	-0.156682	0.204751	0.285134	0.307806	0.365413	0.266474	0.626751	0.400625	0.301243	0.39523	-0.081026	0.453358	0.0895852	0.481675	0.100005	0.160703	0.285192	0.197094	0.412264	0.274271	0.0637518	0.102875	0.475018	0.215769	0.287448	0.211155	0.0610491	0.293987	PP
GSM372347	-0.190232	-0.0312566	0.156368	0.292609	0.369921	0.209938	0.636071	0.381722	0.321812	0.38278	-0.114436	0.434971	0.0604475	0.494818	0.102893	0.234938	0.15038	0.205119	0.395424	0.27515	0.0515048	-0.0928053	0.464729	0.169302	0.260823	0.205997	0.0507498	0.274846	PN
GSM372348	-0.120604	0.334136	0.387078	0.344975	0.387485	0.237219	0.664802	0.421908	0.341595	0.463674	0.00645065	0.482129	0.0893541	0.519881	0.152729	0.242232	0.434647	0.239961	0.399886	0.338193	0.110526	0.112086	0.478984	0.363143	0.339038	0.256288	0.0696433	0.358778	PP
GSM372349	-0.238253	0.00541835	0.111576	0.25559	0.378064	0.209666	0.618496	0.366322	0.327163	0.346013	-0.061412	0.381167	0.0519334	0.512141	0.0786815	0.134376	0.0618518	0.179325	0.385679	0.268598	0.0166372	-0.0812231	0.430298	0.0734949	0.177716	0.168987	0.0505785	0.282179	PN
GSM372350	-0.171217	0.286791	0.179372	0.214411	0.364389	0.237875	0.579733	0.395621	0.367515	0.32463	-0.00153701	0.417678	0.0449519	0.50229	0.180717	0.109419	0.213413	0.181595	0.296617	0.327777	0.116798	0.104383	0.387859	0.275715	0.157444	0.190377	0.10558	0.360579	PP
GSM372351	-0.199389	-0.0601	0.1496	0.247293	0.372056	0.207222	0.638519	0.367715	0.301284	0.399075	-0.123793	0.340616	0.0366592	0.488811	0.0617313	0.132988	0.0587856	0.174284	0.388677	0.265754	0.0350781	-0.0839244	0.470686	0.0404446	0.192551	0.176708	0.0540575	0.250284	PN
GSM372352	-0.0792491	0.0285002	0.259282	0.291359	0.377259	0.218554	0.640897	0.404657	0.339687	0.399908	-0.0779696	0.3921	0.0487702	0.507605	0.124748	0.249303	0.252321	0.131068	0.370791	0.291945	0.0730438	-0.0697867	0.466515	0.144348	0.254382	0.22549	0.0619885	0.258736	PP
GSM372353	-0.211144	-0.0377642	0.1384	0.270821	0.37321	0.202453	0.625582	0.400707	0.288878	0.362707	-0.089146	0.426552	0.0226625	0.500291	0.0787838	0.18146	0.104062	0.164065	0.406509	0.249454	0.0320576	-0.0944954	0.454388	0.118413	0.221482	0.179832	0.043013	0.26265	PN
GSM372354	-0.205764	0.0766545	0.186099	0.279395	0.375574	0.282391	0.575255	0.37886	0.266587	0.372867	-0.134471	0.40962	0.0287925	0.480342	0.0454713	0.109425	0.14522	0.143405	0.40333	0.223415	0.00877739	0.147402	0.465116	0.104753	0.232109	0.14481	0.0578275	0.242228	PP
GSM372355	-0.178885	-0.0773456	0.138361	0.329732	0.387756	0.21503	0.661849	0.414873	0.279082	0.419002	-0.0177875	0.404299	0.0455372	0.490762	0.124322	0.235051	0.203049	0.173308	0.399636	0.311686	0.0685207	-0.0443358	0.506036	0.203349	0.254603	0.208233	0.0464345	0.268073	PN
GSM372356	-0.168513	0.190439	0.265665	0.317278	0.377334	0.249323	0.642542	0.382668	0.283886	0.429648	-0.093204	0.432257	0.046239	0.492777	0.105193	0.170006	0.246141	0.187659	0.405051	0.289291	0.06183	0.0794369	0.490091	0.217225	0.267634	0.20311	0.0494019	0.282656	PP
GSM372357	-0.230646	-0.0250126	0.151965	0.304682	0.397633	0.209664	0.653144	0.399254	0.278707	0.387384	-0.11108	0.401453	0.0442954	0.505142	0.0839843	0.216548	0.135006	0.167833	0.394761	0.270219	0.0293513	-0.0508076	0.484818	0.151545	0.240123	0.197707	0.0362898	0.269621	PN
GSM372358	-0.0970725	0.249206	0.334726	0.334142	0.351744	0.284879	0.661969	0.421364	0.287102	0.421715	-0.0446303	0.47121	0.110683	0.497745	0.147614	0.270667	0.339665	0.197622	0.416602	0.297834	0.0907905	0.140498	0.507123	0.29921	0.286705	0.2504	0.0638007	0.307362	PP
GSM372359	-0.219562	-0.0752781	0.137774	0.277364	0.385271	0.210039	0.645177	0.393908	0.294117	0.385255	-0.129718	0.40151	0.0413181	0.503031	0.0937771	0.184903	0.0775364	0.189546	0.398998	0.269742	0.0447301	-0.0795139	0.482476	0.109517	0.236121	0.183104	0.0581553	0.262701	PN
GSM372360	-0.191296	0.140274	0.259353	0.31299	0.393468	0.276977	0.625322	0.412538	0.289346	0.403095	-0.0955094	0.424577	0.0420758	0.49073	0.116504	0.196559	0.246591	0.201313	0.394634	0.279566	0.0622114	0.124317	0.485019	0.225196	0.262017	0.202282	0.0602131	0.28046	PP
GSM372361	-0.227758	-0.0732471	0.0936624	0.233751	0.403472	0.223378	0.600798	0.354352	0.255755	0.338111	-0.166487	0.352317	0.0132533	0.489232	0.075373	0.105557	0.0145424	0.168285	0.383558	0.267303	0.0124044	-0.0505718	0.468091	0.0121093	0.151709	0.157491	0.0279197	0.283596	PN
GSM372362	-0.160474	0.140399	0.295287	0.308566	0.38827	0.261126	0.618137	0.408367	0.267895	0.406728	-0.113733	0.42498	0.0743089	0.496149	0.120338	0.178428	0.288829	0.155876	0.404478	0.301596	0.0540794	0.13411	0.478784	0.217336	0.26219	0.203984	0.064883	0.277593	PP
GSM372363	-0.200225	-0.0557974	0.137644	0.273114	0.417021	0.227612	0.655241	0.359545	0.295475	0.388559	-0.123866	0.351508	0.0213709	0.49574	0.0987095	0.153979	0.111673	0.19075	0.377069	0.324258	0.045429	-0.100137	0.502455	0.0984425	0.220012	0.207148	0.0348402	0.295959	PN
GSM372364	-0.153274	0.225913	0.291416	0.324702	0.366816	0.249846	0.636621	0.389952	0.283284	0.409548	-0.0875261	0.441231	0.0453164	0.486827	0.103341	0.175358	0.283308	0.178443	0.409466	0.295627	0.0570777	0.0742175	0.482776	0.248281	0.281988	0.215109	0.0530151	0.290941	PP
GSM372365	-0.196812	0.0857988	0.198064	0.293939	0.394544	0.242607	0.628178	0.384185	0.261954	0.391137	-0.127477	0.404531	0.0314003	0.497644	0.100851	0.176914	0.18414	0.193853	0.400603	0.312132	0.0454394	0.103391	0.469686	0.160006	0.242235	0.193519	0.0623101	0.287539	PP
GSM372366	-0.157174	0.161372	0.225623	0.327684	0.358714	0.266808	0.614537	0.389656	0.263033	0.410907	-0.0806552	0.427461	0.0854348	0.480575	0.106557	0.156701	0.233058	0.167518	0.407357	0.261433	0.0498974	0.17646	0.47885	0.19793	0.269299	0.192081	0.0712374	0.282139	PP
GSM372367	-0.172447	0.105061	0.224575	0.298816	0.373005	0.239125	0.616877	0.40781	0.280071	0.395452	-0.0947546	0.41412	0.0342908	0.488928	0.0951351	0.19556	0.205357	0.196163	0.378084	0.271693	0.0339455	0.090737	0.471838	0.149396	0.234525	0.183457	0.0401612	0.290385	PP
GSM7068800	-0.159805	0.289421	0.262919	0.278133	0.36065	0.258617	0.603449	0.379899	0.266976	0.406089	-0.0622657	0.430646	0.0648152	0.48255	0.106612	0.0928657	0.236712	0.148426	0.377101	0.273101	0.060387	0.18306	0.43984	0.161684	0.229308	0.191643	0.0718723	0.328676	PP
GSM7068801	-0.102575	0.231697	0.309878	0.329297	0.373473	0.253406	0.654648	0.395048	0.304142	0.466403	-0.014913	0.461402	0.138624	0.505404	0.16741	0.228174	0.30497	0.198021	0.387445	0.33368	0.126442	0.130927	0.489995	0.32033	0.316565	0.236054	0.0779966	0.320491	PP
GSM7068802	-0.156539	0.0902989	0.229909	0.272558	0.370737	0.230726	0.63748	0.400118	0.307709	0.401273	-0.0371401	0.431494	0.0779722	0.49574	0.114452	0.23113	0.204946	0.198347	0.370438	0.30017	0.0781948	0.0502499	0.476772	0.18721	0.260058	0.202643	0.0437553	0.304377	PP
GSM7068803	-0.122831	0.389173	0.360041	0.312714	0.345916	0.288124	0.654395	0.395784	0.303114	0.463453	0.0296096	0.425389	0.120231	0.502238	0.131776	0.156767	0.338757	0.201438	0.404556	0.329309	0.126053	0.214295	0.473275	0.304503	0.289201	0.241671	0.090034	0.358894	PP
GSM7068804	-0.230767	0.0918307	0.244036	0.31162	0.397754	0.216032	0.651845	0.450149	0.335923	0.394728	-0.052778	0.382445	-0.0145044	0.530118	0.127378	0.22095	0.236998	0.212383	0.345494	0.331665	0.106317	0.0378209	0.451724	0.21035	0.242911	0.221088	0.0761104	0.319335	PP
GSM7068805	-0.14107	0.250466	0.329912	0.327598	0.385375	0.238899	0.668677	0.458731	0.326001	0.42035	-0.00869739	0.434371	0.0751586	0.512605	0.126372	0.236168	0.359314	0.22514	0.399049	0.33394	0.121406	0.137953	0.465666	0.25867	0.304827	0.255367	0.0509745	0.315253	PP
GSM7068806	-0.188153	0.0272409	0.195359	0.282099	0.35611	0.228451	0.643798	0.406456	0.29705	0.418297	-0.0938292	0.429011	0.0411268	0.494013	0.114693	0.16297	0.162456	0.164777	0.377793	0.293052	0.0868214	0.0581737	0.492661	0.166444	0.234453	0.191103	0.0615501	0.294497	PP
GSM7068807	-0.165686	0.245199	0.300668	0.281404	0.378845	0.268126	0.611772	0.348756	0.265679	0.418996	-0.0546654	0.37871	0.0334362	0.513677	0.0637428	0.0853472	0.199546	0.140297	0.409798	0.251275	0.0494396	0.130208	0.457332	0.0874279	0.208972	0.183827	0.0700267	0.264037	PP
GSM7068808	-0.146603	0.299363	0.283166	0.266865	0.373436	0.25482	0.632254	0.352267	0.297774	0.403817	-0.0480527	0.389692	0.0556964	0.511803	0.0807921	0.151139	0.188777	0.186296	0.375062	0.280876	0.0650009	0.123788	0.458874	0.135686	0.228611	0.198269	0.0668124	0.337006	PP
GSM7068809	-0.145803	-0.0563941	0.182333	0.269383	0.409922	0.253895	0.582441	0.364709	0.257065	0.392609	-0.0557601	0.320809	-0.0193111	0.515625	0.0557752	0.14909	0.143942	0.0614123	0.419227	0.263485	-0.00528228	0.0279014	0.466841	0.118458	0.196833	0.154449	0.0889229	0.196986	PP
GSM7068810	-0.193666	0.274931	0.249532	0.279869	0.356877	0.276752	0.587182	0.316964	0.255294	0.392956	-0.112357	0.363512	0.0330417	0.495333	0.0614785	0.00707075	0.148859	0.128447	0.383813	0.242077	0.0295805	0.170951	0.434257	0.115677	0.206593	0.168079	0.0782192	0.301571	PP
GSM7068811	-0.168532	0.281543	0.287341	0.309672	0.370779	0.245911	0.643735	0.36264	0.295592	0.435229	-0.0633588	0.434733	0.0675621	0.504987	0.109058	0.117769	0.271865	0.188047	0.407202	0.297626	0.080791	0.142234	0.481331	0.226392	0.275456	0.233392	0.0709804	0.309832	PP
GSM7068812	-0.209326	0.0556715	0.172887	0.250847	0.376762	0.215349	0.65189	0.352337	0.314862	0.390236	-0.140022	0.380213	0.0323474	0.50458	0.100126	0.144754	0.161742	0.269513	0.392315	0.303547	0.0612739	0.0677648	0.487489	0.162215	0.228633	0.212928	0.0450649	0.278939	PP
GSM7068813	-0.214038	0.0638617	0.182273	0.240742	0.393692	0.216716	0.642524	0.399176	0.303294	0.375013	-0.115015	0.347945	0.00235999	0.510374	0.101752	0.112715	0.175232	0.241079	0.35676	0.320674	0.0702772	0.00945332	0.477381	0.154687	0.21153	0.208817	0.0461836	0.310597	PP
GSM7068814	-0.146969	0.295662	0.269586	0.282055	0.356655	0.279306	0.621678	0.342787	0.285629	0.417311	-0.0705848	0.394155	0.0568227	0.497032	0.0874494	0.152546	0.228306	0.159938	0.401934	0.288283	0.0483271	0.179526	0.471485	0.197176	0.230824	0.183468	0.103503	0.320323	PP
GSM7068815	-0.171391	0.210797	0.259963	0.283488	0.361475	0.254231	0.621991	0.398585	0.280405	0.40654	-0.0968905	0.426487	0.0361141	0.483391	0.0864311	0.153567	0.215718	0.160248	0.39514	0.267465	0.0500696	0.142407	0.469416	0.155926	0.234838	0.191467	0.0689933	0.324804	PP
GSM7068816	-0.210038	0.0300627	0.205652	0.275157	0.388061	0.252332	0.623805	0.401972	0.297127	0.402711	-0.148418	0.359463	-0.0401836	0.502473	0.0893642	0.213652	0.171799	0.156397	0.402544	0.31013	0.0270293	0.0376633	0.482513	0.141593	0.215235	0.19201	0.0645018	0.236415	PP
GSM7068817	-0.207689	0.00997073	0.150653	0.266939	0.370376	0.239991	0.628889	0.392619	0.322468	0.382361	-0.0675358	0.374476	0.0350133	0.505382	0.0946356	0.204625	0.155249	0.183493	0.377143	0.294064	0.0341274	0.0503913	0.489823	0.173562	0.24226	0.181417	0.0629496	0.275262	PP
GSM7068818	-0.193604	-0.0446553	0.176288	0.284076	0.35582	0.235544	0.639134	0.422236	0.303944	0.398012	-0.136039	0.389937	0.0469492	0.483262	0.100549	0.186295	0.181466	0.164973	0.391528	0.279625	0.0753215	0.0542391	0.50194	0.140891	0.24006	0.187912	0.0508804	0.290663	PP
GSM7068819	-0.216764	-0.049576	0.166006	0.284783	0.369205	0.226102	0.636057	0.424054	0.297588	0.390022	-0.118589	0.398007	0.0361971	0.484365	0.0996095	0.216969	0.159009	0.170891	0.373567	0.278409	0.0648083	0.0468994	0.494591	0.121579	0.241431	0.186691	0.0519916	0.296183	PP
GSM7068820	-0.140413	0.28204	0.308075	0.301546	0.35802	0.251663	0.63112	0.409798	0.291146	0.41738	0.0170177	0.431564	0.0535456	0.487269	0.109664	0.196502	0.270993	0.17825	0.386828	0.290486	0.0781425	0.153279	0.466406	0.196205	0.246572	0.21197	0.0847917	0.344653	PP
GSM7068821	-0.112201	0.250925	0.306757	0.327552	0.333927	0.301398	0.615067	0.392004	0.259117	0.437532	-0.0322462	0.424441	0.0615539	0.480031	0.167604	0.112634	0.294376	0.130004	0.405134	0.295959	0.0930239	0.224098	0.498791	0.232446	0.258797	0.207926	0.099514	0.33129	PP
GSM7068822	-0.181911	0.0442027	0.190304	0.293847	0.362279	0.218466	0.642227	0.4356	0.309224	0.401727	-0.0550221	0.418318	0.0658287	0.495567	0.131043	0.200437	0.203879	0.154738	0.367489	0.303765	0.0599614	0.130535	0.48504	0.176085	0.227636	0.210015	0.047521	0.304713	PP
GSM7068823	-0.186989	-0.0118417	0.156867	0.276919	0.364913	0.211913	0.631168	0.401574	0.302774	0.390544	-0.0887074	0.406162	0.0402717	0.488353	0.0954123	0.170773	0.128992	0.148022	0.366482	0.28786	0.0522054	0.0790888	0.475203	0.112011	0.209195	0.186774	0.0505073	0.293997	PP
GSM7068824	-0.139922	0.283692	0.28655	0.306858	0.35446	0.259803	0.609438	0.399101	0.287741	0.409609	-0.0885996	0.42238	0.0698216	0.492857	0.123269	0.131696	0.276623	0.16163	0.372753	0.291696	0.0704253	0.156683	0.464441	0.21224	0.248967	0.191036	0.0669549	0.326923	PP
GSM7068825	-0.209099	0.080884	0.22464	0.273298	0.417496	0.204399	0.623776	0.396864	0.274425	0.39233	-0.125205	0.361783	-0.00686547	0.502879	0.0901679	0.144768	0.160125	0.134896	0.39003	0.298385	0.0504663	0.0540012	0.464198	0.0931321	0.193151	0.186362	0.0393117	0.263282	PP
GSM7068826	-0.188087	0.298307	0.276974	0.29097	0.372589	0.25287	0.60779	0.399623	0.282516	0.414905	-0.00190191	0.434154	0.0421335	0.48593	0.101308	0.136289	0.238768	0.14259	0.373159	0.287191	0.0662498	0.155398	0.45136	0.179459	0.235584	0.203077	0.0817189	0.331303	PP
GSM7068827	-0.185351	0.0454652	0.188144	0.307849	0.368371	0.220219	0.638183	0.43242	0.301554	0.391051	-0.143745	0.403999	0.0299469	0.50377	0.107155	0.184233	0.196271	0.171269	0.375097	0.29222	0.0602325	0.0384295	0.492921	0.148917	0.236851	0.185143	0.0359623	0.293766	PP
GSM7068828	-0.147175	0.228145	0.231927	0.320594	0.359318	0.243747	0.644693	0.419453	0.312036	0.428229	-0.05125	0.451479	0.0612497	0.497652	0.148618	0.205996	0.292417	0.182263	0.386452	0.305134	0.0997029	0.153621	0.492343	0.251242	0.265723	0.211204	0.061579	0.347683	PP
GSM7068829	-0.151328	0.0965243	0.185136	0.312038	0.374093	0.230568	0.640555	0.406243	0.315841	0.425834	-0.0587017	0.409394	0.0528099	0.507516	0.110632	0.220558	0.219383	0.158663	0.395406	0.29573	0.0772993	0.0776078	0.507136	0.183204	0.251092	0.210854	0.0537684	0.276228	PP
GSM7068830	-0.0999332	0.26639	0.255166	0.300121	0.343736	0.269213	0.606207	0.398603	0.276129	0.401812	-0.0342468	0.427979	0.080021	0.489781	0.111101	0.116729	0.25616	0.156925	0.374738	0.27885	0.0644257	0.193117	0.465294	0.19123	0.248529	0.187926	0.074871	0.341976	PP
GSM7068831	-0.200566	0.0228486	0.193999	0.285961	0.383037	0.228153	0.616519	0.422419	0.285526	0.403917	-0.0979823	0.368258	0.0547492	0.488209	0.109514	0.173671	0.190847	0.163518	0.428539	0.285769	0.0443697	0.069384	0.492307	0.134199	0.229836	0.196518	0.0622559	0.262331	PP
GSM7068832	-0.207691	-0.0167408	0.178288	0.291165	0.403129	0.233706	0.621737	0.417466	0.290518	0.398931	-0.0783118	0.379676	0.0227397	0.490948	0.114218	0.173706	0.177936	0.170827	0.413588	0.295652	0.0546409	0.0643699	0.492259	0.16547	0.22325	0.173214	0.0821223	0.254943	PP
GSM7068833	-0.0725461	0.30083	0.324471	0.347707	0.380344	0.293208	0.612302	0.35793	0.242113	0.450047	-0.0572793	0.376652	0.0399471	0.496395	0.127801	0.136507	0.306646	0.115779	0.421405	0.309246	0.0680459	0.211556	0.478941	0.206332	0.237556	0.200033	0.097542	0.27152	PP
GSM7068834	-0.0900069	0.281337	0.330199	0.328507	0.364751	0.275873	0.628851	0.398633	0.275872	0.451098	-0.0496857	0.430566	0.0825018	0.50379	0.145693	0.139613	0.318788	0.151364	0.405963	0.312812	0.0847755	0.171045	0.471674	0.210196	0.265005	0.208492	0.070643	0.293363	PP
GSM7068835	-0.166965	0.135889	0.266195	0.292147	0.405742	0.214608	0.647018	0.431318	0.301023	0.4068	-0.0915553	0.379629	-0.0142124	0.519113	0.126326	0.215498	0.247302	0.15828	0.371459	0.306743	0.0796548	0.0752708	0.476867	0.157278	0.236822	0.219676	0.0634807	0.254904	PP
GSM7068836	-0.18356	0.258704	0.283557	0.297113	0.383488	0.247775	0.622482	0.372297	0.283575	0.414212	-0.0661654	0.43277	0.041449	0.484315	0.108098	0.147162	0.216231	0.168809	0.391521	0.299286	0.0549729	0.134847	0.466745	0.197949	0.234396	0.191316	0.0602308	0.312951	PP
GSM7068837	-0.207041	0.184572	0.255989	0.285979	0.390371	0.211117	0.624835	0.422472	0.304328	0.419395	-0.0379449	0.427582	0.0264625	0.494855	0.114189	0.148194	0.224221	0.149392	0.361832	0.303677	0.0766023	0.0739133	0.467252	0.17767	0.251778	0.208992	0.0536582	0.310905	PP
GSM7068838	-0.140471	0.25377	0.314092	0.318584	0.356111	0.249969	0.635535	0.399037	0.281254	0.429899	-0.0562084	0.461338	0.0713558	0.488703	0.137509	0.171232	0.279931	0.169454	0.400373	0.309565	0.0817041	0.144108	0.476456	0.239463	0.276691	0.210572	0.0690219	0.316078	PP
GSM7068839	-0.188204	0.157946	0.254581	0.306269	0.384001	0.224825	0.645099	0.405186	0.301256	0.405272	-0.0814192	0.426358	0.0221782	0.498104	0.116356	0.194358	0.224772	0.174315	0.390587	0.307868	0.0689971	0.0773123	0.485882	0.188625	0.238662	0.198456	0.0466127	0.278628	PP
GSM7068840	-0.160098	0.283689	0.291783	0.314251	0.371498	0.269344	0.60714	0.39285	0.252979	0.397553	-0.0302459	0.443764	0.0471071	0.483492	0.117089	0.139099	0.255192	0.161141	0.379678	0.317744	0.0666869	0.203474	0.440279	0.236435	0.268008	0.215944	0.0873629	0.336839	PP
GSM7068841	-0.135469	0.130898	0.249542	0.335049	0.391763	0.248642	0.626566	0.365504	0.256525	0.411008	-0.0304003	0.418371	0.0125243	0.502581	0.127608	0.172669	0.234488	0.132772	0.415067	0.31305	0.0785502	0.100995	0.494122	0.205208	0.248323	0.222299	0.0796214	0.246206	PP
GSM7068842	-0.0713331	0.199212	0.268339	0.299647	0.372678	0.228069	0.630164	0.391092	0.284228	0.394432	0.045194	0.434408	0.0867408	0.496711	0.123834	0.236498	0.264202	0.17337	0.384593	0.315789	0.10266	0.114924	0.469306	0.244316	0.267083	0.23591	0.0685107	0.327954	PP
GSM7068843	-0.149748	0.267255	0.306076	0.320115	0.380561	0.249936	0.625181	0.389364	0.289263	0.418554	-0.0426436	0.458805	0.0800891	0.486827	0.132028	0.19822	0.272898	0.184295	0.406889	0.31966	0.0986422	0.163259	0.472819	0.255462	0.28336	0.224926	0.0637559	0.329594	PP
GSM7068844	-0.118029	0.274171	0.31355	0.343273	0.379601	0.232058	0.650271	0.412058	0.297562	0.437728	-0.0166307	0.472571	0.0875278	0.506406	0.17154	0.230017	0.311613	0.194736	0.409208	0.328916	0.119391	0.156085	0.478706	0.287235	0.30368	0.239997	0.0647572	0.335882	PP
GSM7068845	-0.190166	0.252674	0.274749	0.300545	0.375786	0.26114	0.618251	0.39279	0.280184	0.424973	-0.0585561	0.415793	0.046429	0.493776	0.114945	0.129491	0.236066	0.114075	0.381185	0.293701	0.0705599	0.180958	0.466099	0.19407	0.229695	0.195256	0.084485	0.316811	PP
GSM7068846	-0.13376	0.157633	0.288776	0.316771	0.38644	0.236255	0.659025	0.386512	0.312952	0.420665	-0.0377531	0.454246	0.0994118	0.501324	0.165064	0.271526	0.284471	0.171269	0.398253	0.339039	0.140726	0.0647283	0.515021	0.276954	0.301694	0.234447	0.0612761	0.323321	PP
GSM7068847	-0.174046	0.230779	0.253042	0.305184	0.370469	0.249487	0.632678	0.393733	0.306461	0.42632	-0.076744	0.4575	0.065587	0.503893	0.145904	0.204318	0.24997	0.18095	0.384455	0.302648	0.0862947	0.146607	0.469603	0.267725	0.277561	0.219083	0.0778554	0.321948	PP
GSM7068848	-0.153419	0.162011	0.257941	0.316629	0.380926	0.240167	0.652572	0.414754	0.305421	0.429076	-0.0712779	0.471442	0.0745936	0.499983	0.156891	0.26315	0.29456	0.201862	0.411061	0.309448	0.0992681	0.164696	0.481514	0.247518	0.296291	0.228401	0.0657503	0.326006	PP
GSM7068849	-0.163137	0.0530125	0.239848	0.32755	0.386021	0.238279	0.646554	0.44971	0.310603	0.401629	-0.0868134	0.447619	0.0413287	0.499534	0.164987	0.24706	0.281563	0.179137	0.38642	0.30864	0.0946275	0.0975723	0.490095	0.249586	0.283092	0.234809	0.04995	0.306312	PP
GSM7068850	-0.116409	0.324705	0.302011	0.295072	0.347573	0.270859	0.613192	0.389952	0.278609	0.413472	-0.00875539	0.432385	0.126861	0.498668	0.152736	0.156861	0.297992	0.168364	0.37235	0.291874	0.0918977	0.190567	0.45749	0.259635	0.25781	0.20629	0.0939293	0.360488	PP
GSM7068851	-0.150337	0.24604	0.263225	0.294941	0.358459	0.269323	0.607315	0.389826	0.283892	0.416358	-0.0501881	0.407678	0.0994117	0.493463	0.100689	0.162537	0.26181	0.172479	0.378639	0.291734	0.0470243	0.180652	0.457869	0.210534	0.254783	0.19247	0.0666884	0.318355	PP
GSM7068852	-0.200007	0.0469414	0.182616	0.288801	0.374162	0.218488	0.644956	0.406051	0.306621	0.401665	-0.114426	0.415944	0.0271672	0.506961	0.103193	0.187065	0.185061	0.179456	0.388575	0.295455	0.0520006	0.0377155	0.494371	0.161795	0.230599	0.193868	0.0669371	0.301533	PP
GSM7068853	-0.134249	0.303886	0.284644	0.30467	0.348653	0.282143	0.601487	0.362495	0.269165	0.415621	-0.0197974	0.41349	0.0988581	0.48843	0.100949	0.149177	0.241324	0.172446	0.375301	0.286923	0.0625476	0.209538	0.467109	0.233645	0.259896	0.18669	0.0734123	0.342345	PP
GSM7068854	-0.185394	0.0536247	0.197976	0.267292	0.37483	0.248384	0.625093	0.319751	0.26667	0.383049	-0.130654	0.284345	0.0468482	0.496567	0.076896	0.0748582	0.111008	0.195262	0.361758	0.272071	0.015989	-0.00727835	0.459367	0.0613315	0.152068	0.1629	0.0465705	0.277119	PP
GSM7068855	-0.178844	0.241964	0.264065	0.281675	0.37123	0.275017	0.593905	0.355156	0.286361	0.391162	-0.0805254	0.416234	0.0609827	0.492288	0.0375106	0.144829	0.193314	0.133145	0.391602	0.269806	0.055942	0.153647	0.440727	0.156944	0.240962	0.183006	0.0624171	0.306694	PP
GSM7068856	-0.193699	0.141199	0.218142	0.248379	0.369067	0.232797	0.622422	0.383631	0.310312	0.388628	-0.123486	0.386653	0.0421524	0.496465	0.0454692	0.169825	0.148706	0.19729	0.38912	0.284945	0.0550398	0.0278768	0.456758	0.108569	0.233782	0.188215	0.047243	0.316261	PP
GSM7068857	-0.0895405	0.332181	0.334267	0.354572	0.395253	0.235562	0.666236	0.383673	0.292012	0.464838	-0.0113882	0.430942	0.105476	0.526771	0.14237	0.171566	0.307579	0.223559	0.411087	0.362666	0.155352	0.114436	0.467938	0.291376	0.275411	0.251472	0.0809246	0.345419	PP
GSM7068858	-0.131738	0.284007	0.307524	0.298972	0.357038	0.284578	0.612467	0.376281	0.283496	0.406391	-0.0689175	0.416518	0.0985235	0.494175	0.109852	0.179896	0.269207	0.1809	0.378148	0.280562	0.0699682	0.140488	0.464881	0.204898	0.253346	0.192583	0.0702186	0.327211	PP
GSM7068859	-0.15892	0.150803	0.2792	0.336862	0.384269	0.254787	0.61274	0.403265	0.270861	0.416182	-0.0859648	0.417038	0.0541706	0.518016	0.102	0.132526	0.280616	0.115754	0.401567	0.276292	0.0682304	0.126153	0.467977	0.20009	0.237829	0.193653	0.0524616	0.224862	PP
GSM7068860	-0.123083	0.275982	0.307443	0.31653	0.361505	0.278749	0.609313	0.393373	0.26943	0.431281	-0.0334206	0.412812	0.0850613	0.497645	0.105314	0.166149	0.284669	0.162819	0.385261	0.294105	0.0617618	0.201921	0.472913	0.227827	0.250927	0.197205	0.0797054	0.304053	PP
GSM7068861	-0.189437	0.00516147	0.172645	0.284068	0.394922	0.212344	0.623755	0.393584	0.296852	0.367491	-0.100077	0.411489	0.0363095	0.493467	0.0852907	0.157241	0.178944	0.172858	0.385921	0.252896	0.0457749	-0.0262166	0.464468	0.131886	0.24015	0.194114	0.0386736	0.299271	NN
GSM7068862	-0.2018	0.0169073	0.175137	0.286385	0.39499	0.213447	0.627142	0.389522	0.290621	0.377104	-0.115025	0.414935	0.0450444	0.495711	0.0765462	0.164121	0.154084	0.199342	0.401141	0.253406	0.0477926	-0.0295332	0.467628	0.134099	0.249059	0.193129	0.0356304	0.299015	NN
GSM7068863	-0.218889	0.0212201	0.180526	0.240108	0.372684	0.220847	0.609798	0.37011	0.287339	0.38321	-0.130929	0.380123	0.0618371	0.48703	0.0630864	0.163636	0.0751763	0.233799	0.403692	0.256146	0.0221073	-0.07686	0.48404	0.104749	0.208167	0.180073	0.0461002	0.259906	NN
GSM7068864	-0.189494	0.0355948	0.185953	0.284579	0.369845	0.208576	0.630556	0.406612	0.308841	0.381604	-0.0927849	0.412515	0.0790094	0.504404	0.11125	0.140311	0.188384	0.256831	0.422988	0.262288	0.0422572	-0.0367786	0.473128	0.154859	0.282445	0.212694	0.031491	0.239457	NN
GSM7068865	-0.183533	-0.043265	0.174683	0.256242	0.349079	0.213086	0.622189	0.404247	0.297415	0.369397	-0.136449	0.379953	0.0618339	0.494598	0.089573	0.137469	0.139285	0.233679	0.410198	0.251069	0.0175449	-0.0509443	0.487206	0.133266	0.240802	0.183348	0.0441253	0.224117	NN
GSM7068866	-0.258866	0.0257078	0.151276	0.223283	0.366064	0.224027	0.610016	0.390813	0.313988	0.371858	-0.120399	0.358068	0.0580454	0.489242	0.0472054	0.150613	0.0806408	0.272051	0.420879	0.252097	0.00766507	-0.0719585	0.47413	0.107734	0.218171	0.15609	0.0532525	0.259123	NN
GSM7068867	-0.188729	0.00542037	0.15674	0.260667	0.385402	0.204846	0.626133	0.372911	0.31024	0.367111	-0.140313	0.397538	0.0624082	0.504214	0.0783852	0.139774	0.134255	0.213984	0.410126	0.26841	0.0422836	-0.0402451	0.485588	0.0959355	0.245188	0.18608	0.0444575	0.26716	NN
GSM7068868	-0.131618	-0.0161756	0.207261	0.304529	0.361476	0.230855	0.638429	0.376647	0.291119	0.381743	-0.0600167	0.410883	0.0662402	0.48649	0.121294	0.181919	0.170797	0.210539	0.439458	0.262605	0.0662444	-0.00938433	0.480473	0.111628	0.269257	0.213794	0.0583671	0.210639	NN
GSM767976	-0.192734	-0.0610285	0.138956	0.290354	0.388749	0.206761	0.62496	0.395809	0.331143	0.389305	-0.0903451	0.412489	0.0359751	0.503501	0.115001	0.242931	0.140591	0.195833	0.385001	0.293703	0.0591606	-0.0476576	0.486699	0.154382	0.239691	0.204444	0.0483774	0.284843	PN
GSM767977	-0.201549	0.267865	0.281625	0.289764	0.366986	0.230198	0.609534	0.398838	0.309047	0.402785	-0.0942144	0.394122	0.0523008	0.515917	0.113183	0.159616	0.222762	0.176411	0.364751	0.314371	0.0714032	0.172474	0.445327	0.126637	0.241011	0.213655	0.0583764	0.320993	PP
GSM767978	-0.213989	0.0030685	0.139095	0.277086	0.396508	0.202099	0.636978	0.39308	0.327266	0.418255	-0.0793864	0.45214	0.0638223	0.496756	0.110409	0.260739	0.181265	0.220631	0.420942	0.300065	0.0705638	-0.0598479	0.489198	0.209592	0.282197	0.205687	0.0513153	0.320643	PN
GSM767979	-0.217113	0.0192476	0.162351	0.260044	0.389204	0.22568	0.603251	0.38447	0.291585	0.410672	-0.0999576	0.411281	0.0174667	0.47312	0.0659562	0.214309	0.114275	0.17075	0.414064	0.28557	0.0437447	0.0604828	0.491565	0.147559	0.251196	0.172111	0.0474167	0.292509	PP
GSM767980	-0.106495	-0.067303	0.106478	0.27223	0.372291	0.189162	0.654165	0.418953	0.328916	0.398321	-0.0269608	0.407181	0.062304	0.483004	0.130352	0.262495	0.167325	0.177174	0.373105	0.299069	0.0776231	-0.0538484	0.491867	0.155235	0.228913	0.200185	0.0249638	0.318361	PN
GSM767981	-0.136607	0.187546	0.228924	0.275074	0.365234	0.245173	0.604951	0.397147	0.266608	0.394367	-0.0695433	0.415643	0.054876	0.489	0.0994092	0.199137	0.193604	0.151468	0.386526	0.283599	0.0781636	0.234688	0.467709	0.166092	0.230884	0.200478	0.0591489	0.312289	PP
GSM767982	-0.225583	-0.103328	0.0869404	0.242477	0.383049	0.202911	0.641272	0.365198	0.312414	0.376665	-0.131476	0.373265	0.0427536	0.488091	0.0807352	0.155435	0.0181874	0.235976	0.372435	0.296211	0.0887527	-0.0903886	0.478957	0.0974935	0.206722	0.170184	0.0415988	0.314353	PN
GSM767983	-0.198647	0.166143	0.213218	0.27098	0.367649	0.248621	0.599765	0.381717	0.276749	0.40899	-0.0928325	0.405153	0.06056	0.483684	0.104032	0.175492	0.17251	0.16867	0.402004	0.288537	0.0656347	0.110527	0.471049	0.165403	0.23448	0.175322	0.0639712	0.307588	PP
GSM767984	-0.218229	-0.0120907	0.0622004	0.233848	0.371874	0.220629	0.633017	0.320715	0.312633	0.375222	-0.0993731	0.344831	0.0248934	0.476119	0.0821958	0.0842067	0.0243026	0.156352	0.35252	0.275335	0.0704147	-0.0852341	0.480084	0.0086928	0.152315	0.16538	0.0419274	0.347569	PN
GSM767985	-0.16747	0.187434	0.218	0.275133	0.361696	0.252461	0.615012	0.36817	0.279775	0.421584	-0.0587312	0.401313	0.0330475	0.49232	0.142016	0.114977	0.204032	0.0867312	0.352372	0.304895	0.0923015	0.153976	0.471773	0.153199	0.21434	0.196496	0.0658761	0.339979	PP
GSM767986	-0.196945	-0.0284721	0.0930486	0.244669	0.361275	0.210362	0.628491	0.362362	0.321872	0.400866	-0.075079	0.367972	0.0541621	0.492676	0.0811325	0.135723	0.0424875	0.180424	0.407038	0.29687	0.0631963	-0.0331646	0.495623	0.0818123	0.223715	0.165863	0.0449405	0.239909	PN
GSM767987	-0.140665	0.211177	0.252004	0.267915	0.385019	0.270094	0.624887	0.381838	0.295204	0.450968	-0.0233671	0.455228	0.0619894	0.479691	0.14621	0.209054	0.233605	0.161336	0.389887	0.329098	0.0581373	0.126637	0.488644	0.22164	0.269829	0.202086	0.0671396	0.320786	PP
GSM767988	-0.169343	0.20539	0.24573	0.278694	0.369726	0.254434	0.594668	0.344021	0.308463	0.41398	-0.00716743	0.429011	0.032593	0.490986	0.0801125	0.184184	0.165084	0.147153	0.382949	0.279206	0.0201529	0.0782407	0.448966	0.117648	0.229615	0.186441	0.0412603	0.327387	PP
GSM767989	-0.197993	-0.00609277	0.0956654	0.258539	0.363404	0.21352	0.634847	0.36877	0.34499	0.399609	-0.149926	0.384859	0.0358719	0.48974	0.0831271	0.146019	0.020848	0.183433	0.386736	0.253455	0.0540471	-0.0704771	0.468027	0.0838045	0.205291	0.150544	0.0544332	0.331295	PN
GSM767990	-0.177626	0.244927	0.291681	0.298723	0.370134	0.242314	0.646258	0.424285	0.30247	0.432027	-0.0450141	0.440734	0.0576684	0.506456	0.122373	0.212458	0.261311	0.182001	0.387444	0.316027	0.103409	0.181883	0.4611	0.250944	0.264331	0.224484	0.0932657	0.346629	PP
GSM767991	-0.217956	-0.0475073	0.149329	0.264482	0.400913	0.209215	0.618785	0.334794	0.289318	0.375173	-0.0878645	0.324366	0.0168347	0.489317	0.0779379	0.145513	0.0468164	0.214533	0.389236	0.281589	0.0258325	-0.0827118	0.440629	0.066853	0.124564	0.17076	0.0304581	0.287734	PN
GSM767992	-0.213188	0.162168	0.228677	0.2701	0.371722	0.256702	0.564264	0.381063	0.254382	0.393203	-0.150476	0.367774	0.0263246	0.4979	0.0866392	0.102128	0.157723	0.104105	0.356582	0.2707	0.0337817	0.144483	0.425613	0.073662	0.205039	0.166854	0.0846379	0.289148	PP
GSM767993	-0.208509	-0.00950893	0.145424	0.244032	0.383743	0.205359	0.632437	0.354677	0.294637	0.352915	-0.153404	0.361864	0.0305884	0.51642	0.0991093	0.109421	0.127262	0.207393	0.387645	0.264608	0.0378669	-0.0949064	0.445397	0.0824084	0.178872	0.176188	0.0518206	0.339536	PN
GSM767994	-0.170776	0.258677	0.29014	0.279278	0.360584	0.238246	0.625097	0.368713	0.284973	0.411873	-0.0503028	0.400944	0.0649328	0.502403	0.124037	0.149311	0.236868	0.156216	0.396409	0.276465	0.100693	0.167817	0.439823	0.174963	0.238009	0.213186	0.0760847	0.341488	PP
GSM767995	-0.141817	0.0320448	0.221588	0.312867	0.417175	0.196372	0.638758	0.365691	0.308662	0.395992	-0.0316821	0.423093	0.0417911	0.52569	0.108188	0.190225	0.239271	0.209383	0.370612	0.308588	0.0988388	-0.0756413	0.479918	0.173696	0.240854	0.238876	0.0830484	0.321187	PN
GSM767996	-0.156423	0.337801	0.271707	0.281682	0.371225	0.241908	0.630079	0.394981	0.286846	0.414608	0.0429785	0.389639	0.0519897	0.516825	0.122845	0.154749	0.246062	0.179478	0.357864	0.332724	0.105231	0.240073	0.450288	0.205933	0.259127	0.231048	0.0897028	0.373319	PP
GSM767997	-0.288994	-0.0794043	0.075702	0.245211	0.354082	0.219269	0.663998	0.358382	0.342507	0.367442	-0.106733	0.342269	0.0292033	0.47387	0.0427583	0.0742026	0.0139843	0.172693	0.336779	0.301436	0.0756901	-0.0446527	0.478841	0.0414365	0.16984	0.160292	0.0301392	0.294479	PN
GSM767998	-0.197035	0.286097	0.245305	0.288279	0.361442	0.262007	0.621519	0.400373	0.300929	0.401397	-0.0263625	0.408517	0.0485827	0.497969	0.113034	0.0804861	0.196567	0.14655	0.360593	0.319498	0.0865014	0.196831	0.458656	0.195805	0.238392	0.207678	0.0936293	0.351069	PP
GSM767999	-0.19003	0.112184	0.228601	0.298455	0.372378	0.268471	0.605555	0.386956	0.256617	0.423882	-0.1342	0.431342	0.0436263	0.474145	0.0962278	0.179121	0.20424	0.172938	0.417967	0.272417	0.0452272	0.133728	0.480036	0.207846	0.270642	0.184076	0.0634452	0.254611	PP
GSM768000	-0.141475	0.118631	0.211355	0.348144	0.376105	0.179726	0.671414	0.428686	0.342224	0.408816	-0.0828657	0.460925	0.0589203	0.530071	0.171333	0.250326	0.308318	0.202312	0.373276	0.309621	0.1037	-0.0601988	0.489271	0.271632	0.294842	0.249654	0.0618843	0.322838	PN
GSM768001	-0.118149	0.271719	0.298929	0.310518	0.372241	0.255984	0.637097	0.397233	0.289174	0.414286	-0.0438034	0.395301	0.0864907	0.518391	0.150262	0.183014	0.29154	0.177658	0.382718	0.329183	0.094148	0.176615	0.464635	0.237622	0.274281	0.233854	0.0970694	0.337359	PP
GSM768002	-0.190315	-0.0731151	0.119926	0.294039	0.388505	0.214196	0.634445	0.389167	0.334012	0.403868	-0.0910791	0.427036	0.0286052	0.494212	0.102078	0.196827	0.122799	0.182677	0.395894	0.303957	0.0548267	-0.107573	0.496169	0.129579	0.239998	0.193388	0.0642461	0.28162	PN
GSM768003	-0.139497	-0.0748857	0.101931	0.271351	0.398882	0.201607	0.646007	0.402276	0.348353	0.372774	-0.0582799	0.403012	0.0399375	0.49612	0.0935755	0.180348	0.0910248	0.192249	0.376975	0.285817	0.0632544	-0.0467115	0.484521	0.127423	0.209424	0.175169	0.0631087	0.290676	PN
GSM768004	-0.168757	0.175214	0.227237	0.273206	0.374556	0.209962	0.620198	0.38239	0.298491	0.387691	-0.0693854	0.401732	0.0187427	0.510125	0.104894	0.156142	0.211042	0.163248	0.34076	0.284264	0.0524131	0.131953	0.455824	0.181171	0.235629	0.194564	0.0450653	0.290894	PP
GSM768005	-0.126071	-0.0170216	0.155958	0.275986	0.430064	0.246217	0.644109	0.395679	0.285497	0.397223	0.0113544	0.320544	0.0847115	0.522031	0.140335	0.295831	0.12558	0.120278	0.396387	0.265806	0.0255405	-0.0988732	0.504171	0.110662	0.219278	0.198766	0.0547329	0.31761	PN
GSM768006	-0.195704	0.178196	0.238364	0.270033	0.382381	0.227759	0.624801	0.365404	0.271264	0.386954	-0.110673	0.417776	0.0308675	0.504461	0.0755983	0.140195	0.156594	0.173094	0.392476	0.252485	0.0310817	0.091885	0.453188	0.135475	0.231607	0.196208	0.0689067	0.296589	PP
GSM768007	-0.166935	0.000465756	0.212802	0.305944	0.386805	0.208517	0.656925	0.424317	0.335804	0.374502	-0.114404	0.371401	0.0418989	0.519148	0.112292	0.192107	0.221521	0.171088	0.360314	0.293928	0.0559172	-0.0400012	0.473178	0.154472	0.25521	0.219621	0.0463034	0.268369	PN
GSM768008	-0.182285	-0.0336448	0.196206	0.280416	0.386381	0.213665	0.622485	0.413539	0.305075	0.383636	-0.121021	0.398243	0.0387958	0.498101	0.101838	0.204127	0.175236	0.140785	0.378525	0.290865	0.051189	0.0179281	0.479281	0.137979	0.219986	0.183352	0.0476017	0.22845	PP
GSM768009	-0.172991	0.00694694	0.172207	0.309253	0.387283	0.206324	0.653035	0.411624	0.332312	0.399307	-0.105608	0.444446	0.0280648	0.50519	0.128539	0.209617	0.206248	0.214209	0.392378	0.286697	0.0678753	-0.0760765	0.489925	0.187351	0.251184	0.212385	0.0738559	0.301825	PN
GSM768010	-0.130557	0.239983	0.273924	0.321194	0.387898	0.269241	0.625134	0.398462	0.315209	0.444781	-0.0669259	0.478522	0.070171	0.505959	0.137256	0.21884	0.262858	0.169423	0.41382	0.31323	0.0806282	0.11834	0.481361	0.261128	0.279133	0.223461	0.0904095	0.31674	PP
GSM768011	-0.167562	-0.0576562	0.174284	0.318857	0.402983	0.207	0.652687	0.422251	0.34687	0.397742	-0.021746	0.431072	0.0594883	0.487883	0.127974	0.24098	0.221118	0.191075	0.393792	0.280633	0.0825531	-0.0401846	0.500787	0.184966	0.263803	0.206832	0.0466012	0.282052	PN
GSM768012	-0.139874	0.281478	0.33627	0.32792	0.373699	0.23308	0.63519	0.417933	0.308712	0.409542	-0.0172875	0.435221	0.0550818	0.507277	0.156358	0.186093	0.318162	0.171517	0.37707	0.292212	0.0963981	0.201811	0.465951	0.2229	0.280521	0.233001	0.0550954	0.311621	PP
GSM768013	-0.16319	-0.0260142	0.155923	0.281577	0.389723	0.199086	0.636685	0.34958	0.326635	0.391573	-0.126546	0.399945	0.0195387	0.487133	0.0981615	0.154994	0.113023	0.232887	0.364375	0.285952	0.0605249	-0.108604	0.488841	0.143488	0.21042	0.18881	0.0483407	0.327085	PN
GSM768014	-0.1848	0.114037	0.21883	0.262653	0.386242	0.259743	0.603107	0.373347	0.272412	0.403115	-0.10169	0.3944	0.0336388	0.498591	0.107154	0.142863	0.167259	0.138039	0.392757	0.302157	0.0683599	0.141464	0.473278	0.159854	0.227563	0.180308	0.0686967	0.260225	PP
GSM768015	-0.151688	0.143418	0.230692	0.28722	0.379519	0.228928	0.623939	0.352121	0.269167	0.353814	-0.061942	0.325282	-0.00193387	0.526396	0.0601174	-0.0218747	0.203226	0.21037	0.375155	0.195906	0.0540422	-0.128864	0.442722	0.0527564	0.164096	0.18706	0.0565544	0.298113	PN
GSM768016	-0.223202	0.183206	0.225123	0.268063	0.365092	0.253079	0.612474	0.3471	0.267629	0.395683	-0.0448206	0.343431	-0.0258196	0.516991	0.0550441	0.0604041	0.166577	0.163951	0.357314	0.251617	0.054886	0.146226	0.434812	0.087251	0.193173	0.171581	0.0826722	0.282289	PP
GSM768017	-0.163829	-0.0959334	0.22054	0.314316	0.371135	0.216285	0.647459	0.39013	0.304351	0.388121	-0.138426	0.374602	0.00959835	0.494439	0.114244	0.130893	0.203752	0.163325	0.399343	0.26878	0.0657789	-0.0732527	0.487408	0.112526	0.2268	0.225185	0.0356223	0.238983	PN
GSM768018	-0.183269	0.291652	0.267086	0.305784	0.365092	0.248927	0.637171	0.410588	0.30032	0.416614	-0.0304301	0.386014	0.0274273	0.52989	0.123812	0.13429	0.259571	0.16269	0.338245	0.30833	0.08338	0.172362	0.447724	0.226454	0.258027	0.217064	0.0679513	0.341724	PP
GSM768019	-0.192583	0.0178338	0.155911	0.25393	0.397841	0.204458	0.657583	0.367725	0.31911	0.398649	-0.0496707	0.353307	0.0123235	0.498107	0.105866	0.149126	0.176744	0.249397	0.385258	0.299131	0.103806	-0.0881539	0.519414	0.159222	0.219733	0.196591	0.0215517	0.295508	PN
GSM768020	-0.160299	0.200501	0.238933	0.291538	0.367688	0.236661	0.62028	0.382382	0.293709	0.406066	-0.0689892	0.405205	0.0290177	0.494761	0.10558	0.160833	0.209484	0.204065	0.39864	0.268993	0.0734651	0.0997761	0.465872	0.172851	0.240754	0.196252	0.0635886	0.316819	PP
GSM768021	-0.214354	-0.0862691	0.110297	0.287217	0.382904	0.221531	0.653666	0.326031	0.29753	0.366614	-0.140734	0.289727	0.024935	0.493663	0.101098	0.0424132	0.0285965	0.219996	0.353944	0.237537	0.0275623	-0.0192035	0.462615	0.0270855	0.128743	0.154988	0.0470617	0.247736	PN
GSM768022	-0.181772	0.257557	0.242064	0.305514	0.359421	0.251457	0.638933	0.353906	0.280856	0.411408	-0.00609631	0.384159	0.05689	0.512113	0.0935085	0.0575835	0.222376	0.144416	0.347124	0.305332	0.0756027	0.179748	0.455863	0.190745	0.253136	0.209607	0.0713579	0.30851	PP
GSM768023	-0.221099	-0.0258218	0.159227	0.279204	0.368686	0.195766	0.632453	0.397079	0.29969	0.36056	-0.0629279	0.404841	0.0168678	0.514846	0.05903	0.150209	0.0860347	0.156796	0.379866	0.269745	0.027204	-0.0240712	0.457909	0.0855839	0.219789	0.190577	0.0834358	0.266974	PN
GSM768024	-0.19418	0.266758	0.211232	0.298932	0.379878	0.21356	0.59911	0.414498	0.293962	0.41739	-0.0386129	0.397912	0.0613761	0.506567	0.131139	0.159361	0.22074	0.169693	0.373709	0.330397	0.0695123	0.259564	0.46647	0.205182	0.25527	0.197326	0.114318	0.323097	PP
GSM768025	-0.185218	-0.0344506	0.176068	0.301184	0.384614	0.201082	0.638641	0.414676	0.305884	0.372015	-0.0837494	0.419578	0.0121704	0.507376	0.100036	0.185776	0.16591	0.183411	0.401989	0.276763	0.0416513	-0.0443163	0.492583	0.159839	0.255135	0.194041	0.0708314	0.290714	PN
GSM768026	-0.112439	0.19387	0.311215	0.30204	0.386034	0.237683	0.619904	0.41226	0.295216	0.407457	-0.0609784	0.438963	0.0648431	0.499049	0.130059	0.221124	0.273092	0.186805	0.418138	0.308321	0.0636202	0.159093	0.484864	0.226564	0.27134	0.218671	0.0622727	0.303573	PP
GSM768027	-0.194948	-0.00917395	0.184154	0.297092	0.382044	0.202057	0.643229	0.41801	0.312137	0.382162	-0.138323	0.413292	0.0283703	0.519323	0.108095	0.206477	0.1979	0.208612	0.37851	0.267402	0.0533439	-0.082769	0.482346	0.126509	0.239222	0.205155	0.0449556	0.301012	PN
GSM768028	-0.173829	0.174466	0.262806	0.306001	0.369817	0.251069	0.611959	0.397326	0.28104	0.407492	-0.10203	0.399292	0.0600569	0.50896	0.109333	0.172657	0.228195	0.151409	0.366555	0.284335	0.0673858	0.154584	0.469039	0.194044	0.242219	0.195328	0.0773119	0.312211	PP
GSM768029	-0.189615	-0.0447688	0.186001	0.300596	0.376682	0.200175	0.646408	0.39719	0.308632	0.388117	-0.0679287	0.376689	0.0203474	0.510298	0.0928927	0.208119	0.179308	0.165664	0.370658	0.280273	0.0464993	-0.0879448	0.472325	0.132362	0.209998	0.207453	0.0474958	0.267018	PN
GSM768030	-0.168181	0.179469	0.266019	0.315956	0.371081	0.246882	0.616186	0.399987	0.286157	0.395007	-0.0449853	0.396845	0.0357727	0.505112	0.115879	0.187102	0.243953	0.170584	0.371771	0.286594	0.0681799	0.175508	0.459123	0.18733	0.237184	0.197154	0.0918362	0.294446	PP
GSM768031	-0.21685	-0.0993407	0.0912684	0.313002	0.400864	0.219815	0.652681	0.410819	0.319845	0.380671	-0.117686	0.353731	0.0434491	0.510216	0.102547	0.181926	0.104455	0.178752	0.388868	0.291492	0.0779274	-0.0686648	0.485911	0.140362	0.223295	0.183029	0.0641237	0.283469	PN
GSM768032	-0.197108	0.224344	0.265299	0.312458	0.35563	0.25689	0.616875	0.386913	0.293031	0.401685	-0.0662106	0.387541	0.0589615	0.512191	0.103567	0.142344	0.244759	0.186958	0.372404	0.287396	0.0725614	0.18456	0.452693	0.214097	0.261196	0.195807	0.0882219	0.309374	PP
GSM768033	-0.215685	0.00989597	0.121743	0.304276	0.383373	0.18514	0.647247	0.408489	0.31094	0.39888	-0.0908911	0.417476	0.0801443	0.501795	0.0987696	0.180704	0.146131	0.196896	0.388817	0.277344	0.0392741	-0.0673765	0.477322	0.13949	0.232746	0.168816	0.0757371	0.292322	PN
GSM768034	-0.181834	0.165507	0.228076	0.325081	0.379916	0.26582	0.615654	0.397144	0.263359	0.424451	-0.0895	0.439085	0.073355	0.482984	0.125589	0.15126	0.203927	0.151672	0.370876	0.298263	0.0640287	0.164273	0.480513	0.217878	0.240885	0.181786	0.0867626	0.303405	PP
GSM768035	-0.205506	-0.104456	0.0954003	0.268767	0.376454	0.220102	0.647276	0.333183	0.283038	0.371369	-0.153979	0.312695	0.0142899	0.50121	0.0586288	0.0745261	0.0158013	0.198989	0.360589	0.29305	0.0319214	-0.128692	0.448586	0.0248445	0.123149	0.164517	0.0590777	0.272733	PN
GSM768036	-0.200298	0.147713	0.209341	0.290248	0.366958	0.266176	0.600008	0.379879	0.262969	0.410694	-0.0847476	0.383915	0.063734	0.496632	0.0843554	0.0647151	0.168673	0.17238	0.382845	0.270156	0.0465885	0.162592	0.446017	0.13356	0.203348	0.164757	0.080116	0.266012	PP
GSM768037	-0.195414	-0.0919611	0.0834216	0.273875	0.374008	0.187605	0.580731	0.34669	0.266681	0.326645	-0.118583	0.323617	-0.00432419	0.492074	0.102174	0.0529575	0.0914107	0.163665	0.406885	0.25367	-0.00460224	-0.172323	0.482342	-0.0165228	0.136329	0.151119	0.0884784	0.219245	PN
GSM768038	-0.178944	0.13295	0.135684	0.277342	0.367244	0.242196	0.61448	0.298215	0.249304	0.399131	-0.00157708	0.312743	-0.00637474	0.495694	0.119566	0.0555131	0.114019	0.17979	0.373443	0.245041	0.093959	0.0570315	0.48122	0.0437898	0.107307	0.160116	0.0556344	0.287889	PP
GSM768039	-0.217218	0.0044021	0.0809997	0.28398	0.382291	0.200004	0.636352	0.386497	0.30442	0.355855	-0.111705	0.377368	0.0321915	0.482898	0.0733441	0.177273	0.0613214	0.190216	0.391276	0.246479	0.0290037	-0.0707791	0.441929	0.101348	0.202244	0.1564	0.0945644	0.271265	PN
GSM768040	-0.170138	0.174007	0.238342	0.309123	0.374639	0.245194	0.611148	0.409309	0.259979	0.434312	-0.115363	0.424358	0.0925181	0.489695	0.0896259	0.130123	0.214972	0.144131	0.401159	0.253526	0.0421111	0.136906	0.459234	0.149498	0.240119	0.185455	0.0868956	0.273367	PP
GSM768041	-0.208264	-0.0265513	0.167484	0.332972	0.378998	0.216702	0.65497	0.412125	0.306213	0.385011	-0.064727	0.396968	0.0529988	0.504137	0.11557	0.158234	0.200262	0.164988	0.383753	0.27699	0.054113	-0.0548449	0.477888	0.145852	0.234788	0.201962	0.0836797	0.280089	PN
GSM768042	-0.186679	0.18057	0.280819	0.314322	0.367447	0.257877	0.63004	0.407165	0.273225	0.435709	-0.0591444	0.426351	0.0958098	0.492895	0.106166	0.162991	0.2557	0.166202	0.404919	0.296019	0.0654927	0.161886	0.473698	0.197079	0.255931	0.193808	0.0891353	0.281705	PP
GSM768043	-0.200692	-0.117673	0.170627	0.300387	0.38155	0.21985	0.635714	0.40927	0.312001	0.369816	-0.17988	0.365832	0.0568463	0.499311	0.0844018	0.138494	0.128647	0.203226	0.399504	0.262625	0.0359845	-0.0581398	0.471351	0.0491439	0.214106	0.199009	0.0731672	0.274973	PN
GSM768044	-0.188965	-0.0317456	0.162333	0.291723	0.397659	0.231765	0.624338	0.40452	0.322638	0.372504	-0.109384	0.403097	0.0291151	0.52288	0.0926658	0.148158	0.118702	0.170076	0.411808	0.280804	0.048867	-0.137297	0.492738	0.119155	0.239381	0.193831	0.0728321	0.252729	PN
GSM768045	-0.206041	0.0869487	0.243984	0.277196	0.391053	0.235922	0.596167	0.372491	0.305471	0.388924	-0.115483	0.402578	0.0388078	0.510288	0.0866394	0.156954	0.171305	0.151617	0.393183	0.276641	0.0410428	0.0553807	0.468083	0.121832	0.227837	0.182915	0.0761146	0.250234	PP
GSM768046	-0.206481	-0.0160949	0.128842	0.320506	0.389369	0.207148	0.652651	0.388118	0.32557	0.409545	-0.115692	0.357306	0.0286935	0.497255	0.0922234	0.158674	0.145836	0.204185	0.326014	0.303982	0.0778197	-0.0778618	0.491409	0.153574	0.220163	0.20091	0.0373523	0.281773	PN
GSM768047	-0.218187	0.201192	0.201904	0.27924	0.370665	0.237769	0.624341	0.380247	0.277246	0.403702	-0.0145435	0.37549	0.0152485	0.514516	0.100767	0.12529	0.1796	0.155279	0.357808	0.289205	0.0719512	0.0905632	0.473651	0.122517	0.229895	0.184098	0.0815943	0.292089	PP
GSM768048	-0.220078	-0.102968	0.0974469	0.291748	0.385765	0.214146	0.654232	0.41522	0.330256	0.399802	-0.130044	0.363702	0.0423546	0.493778	0.0621876	0.193799	0.105018	0.204024	0.415824	0.282275	0.0252873	-0.0885485	0.503618	0.150172	0.223892	0.168853	0.0641784	0.279714	PN
GSM768049	-0.173318	0.214226	0.271489	0.286541	0.350746	0.268183	0.628541	0.418475	0.286465	0.40023	-0.0448306	0.424021	0.0656465	0.481185	0.0744063	0.206237	0.259964	0.183904	0.390618	0.257453	0.0553871	0.178829	0.471063	0.189286	0.256934	0.205916	0.0511776	0.307974	PP
GSM768050	-0.207848	-0.0596655	0.140713	0.25326	0.397042	0.208794	0.65418	0.374674	0.317333	0.366502	-0.148816	0.36187	0.0365574	0.505977	0.0500628	0.191097	0.0768553	0.20839	0.392721	0.258683	0.0331549	-0.0412386	0.475532	0.0982817	0.195733	0.169669	0.0705699	0.269184	PN
GSM768051	-0.132565	0.162564	0.269091	0.280689	0.373015	0.240158	0.633221	0.391737	0.301718	0.393041	-0.0914943	0.378804	0.0645744	0.496349	0.093025	0.206155	0.238834	0.187256	0.403157	0.273846	0.0562639	0.110753	0.469766	0.176234	0.241163	0.201813	0.0585942	0.284861	PP
GSM768052	-0.176353	-0.0756371	0.166288	0.270695	0.395291	0.217072	0.638216	0.382001	0.312759	0.389285	-0.11593	0.35476	0.0485634	0.478741	0.0568151	0.205556	0.100547	0.205453	0.391343	0.287605	0.031633	-0.10019	0.477386	0.128849	0.215608	0.173606	0.0492564	0.263851	PN
GSM768053	-0.113987	0.10054	0.265456	0.299233	0.372039	0.236492	0.630468	0.398324	0.273787	0.413852	-0.0572865	0.389031	0.0843064	0.484512	0.0902189	0.185165	0.232363	0.14972	0.39545	0.28377	0.0501177	0.125872	0.475983	0.183413	0.259511	0.199989	0.0482191	0.262523	PP
GSM768054	-0.168457	-0.0443642	0.133015	0.260436	0.405821	0.221881	0.653273	0.374069	0.350306	0.391298	-0.123271	0.438068	0.0494824	0.502862	0.0924908	0.22019	0.136027	0.227828	0.418477	0.291449	0.0558812	-0.0517114	0.492915	0.162096	0.257975	0.218525	0.081514	0.23033	PN
GSM768055	-0.136364	0.220816	0.268659	0.295287	0.347855	0.25768	0.620026	0.380328	0.28977	0.411531	-0.0807209	0.423816	0.0705672	0.505958	0.107776	0.209172	0.252937	0.203715	0.410297	0.305563	0.0645225	0.141003	0.489315	0.228237	0.263513	0.192849	0.0779568	0.300192	PP
GSM768056	-0.219441	-0.0582318	0.0983114	0.257895	0.397126	0.22013	0.63978	0.362482	0.333972	0.392909	-0.0913523	0.350822	0.0624091	0.489778	0.0479313	0.172149	0.0477224	0.208797	0.402815	0.279859	0.0269185	-0.0689453	0.472806	0.127029	0.219211	0.162764	0.0696291	0.262964	PN
GSM768057	-0.204217	0.174738	0.232182	0.289454	0.373508	0.253368	0.636028	0.412847	0.289868	0.414587	-0.0473722	0.428844	0.0791025	0.494707	0.0838777	0.184684	0.230503	0.169524	0.396555	0.280765	0.0616389	0.135197	0.48534	0.229628	0.279708	0.194226	0.0828261	0.310814	PP
GSM768058	-0.0883896	0.228267	0.307427	0.323976	0.381798	0.237471	0.644748	0.410361	0.308134	0.434499	-0.0229496	0.46079	0.0811115	0.495721	0.144384	0.251153	0.281676	0.201029	0.418933	0.331774	0.0896251	0.0925288	0.505221	0.277213	0.269618	0.208897	0.0639839	0.293176	PP
GSM768059	-0.186896	-0.0829784	0.159412	0.307909	0.370794	0.220404	0.634331	0.403387	0.298941	0.384088	-0.109093	0.412017	0.0436845	0.493515	0.0831291	0.19672	0.179515	0.221198	0.418939	0.262098	0.0587601	-0.0347073	0.482987	0.14746	0.234728	0.185975	0.0373969	0.264851	PN
GSM768060	-0.144695	0.326087	0.353807	0.341959	0.357876	0.238598	0.642666	0.441759	0.283964	0.432011	0.00240412	0.462691	0.0851852	0.517892	0.167362	0.241629	0.357729	0.178527	0.361928	0.341765	0.124734	0.22072	0.481302	0.302466	0.291039	0.254393	0.0872503	0.342549	PP
GSM768061	-0.17171	-0.105348	0.134342	0.293427	0.412877	0.224156	0.673495	0.407217	0.326239	0.406452	-0.117018	0.422323	0.0709692	0.485358	0.107574	0.252943	0.172819	0.198187	0.405667	0.28117	0.0812761	-0.0634507	0.513933	0.171567	0.23922	0.186694	0.0510605	0.278148	PN
GSM768062	-0.121592	-0.0585153	0.254385	0.270679	0.400795	0.267119	0.609602	0.324116	0.228369	0.401499	-0.147247	0.309407	0.0286313	0.493549	0.0831616	-0.00644872	0.109539	0.209146	0.412396	0.243249	0.0366114	-0.118741	0.470906	0.0469041	0.237632	0.199289	0.124333	0.25188	PN
GSM768063	-0.140189	0.15384	0.26386	0.308116	0.368501	0.26754	0.619699	0.377811	0.28676	0.42513	-0.177252	0.44071	0.0340148	0.465742	0.120927	0.234421	0.216326	0.182274	0.430018	0.344095	0.0552955	0.120994	0.46261	0.184	0.232088	0.232761	0.0771133	0.279988	PP
GSM768064	-0.190891	-2.10853e-05	0.150951	0.246673	0.383334	0.244597	0.645594	0.363306	0.317998	0.338755	-0.16147	0.325472	0.0441347	0.511801	0.0573892	-0.0122367	0.0694752	0.223744	0.402581	0.25377	-0.00302363	-0.213951	0.462572	0.0868137	0.150306	0.162688	0.0824196	0.309882	PN
GSM768065	-0.0953956	0.23682	0.29611	0.304423	0.367183	0.258528	0.635607	0.370962	0.271185	0.429059	-0.0552876	0.415508	0.0969872	0.492735	0.112923	0.0693616	0.236073	0.197544	0.41315	0.28435	0.072337	0.0630556	0.471197	0.207918	0.238562	0.200735	0.0849008	0.274044	PP
GSM768066	-0.178916	0.0262477	0.153147	0.266474	0.393549	0.20345	0.649228	0.353932	0.291115	0.356483	-0.160097	0.349538	0.0508267	0.511463	0.0996246	0.0781375	0.139753	0.226821	0.385012	0.269602	0.0557374	-0.16117	0.48361	0.106417	0.17402	0.183156	0.059319	0.30813	PN
GSM768067	-0.173081	0.116649	0.261732	0.295758	0.400596	0.226883	0.633619	0.41433	0.296179	0.397786	-0.0736983	0.419465	0.0630377	0.51996	0.126054	0.202729	0.254763	0.203995	0.392656	0.302478	0.0665417	0.105139	0.471643	0.193716	0.254624	0.206973	0.0559457	0.23073	PP
GSM768068	-0.191098	0.16134	0.211914	0.35697	0.353573	0.211875	0.654813	0.44238	0.295974	0.421778	-0.0483054	0.471784	0.0483016	0.517696	0.133578	0.233964	0.278007	0.194772	0.398794	0.294284	0.0987884	0.00408139	0.492572	0.25855	0.291506	0.232065	0.0858038	0.30784	PN
GSM768069	-0.186145	0.242238	0.25008	0.316847	0.365021	0.251706	0.64013	0.437942	0.272712	0.406131	-0.0191434	0.445296	0.0459433	0.51423	0.152854	0.214071	0.272634	0.144937	0.385553	0.307656	0.110222	0.166975	0.485248	0.262246	0.263596	0.228922	0.108692	0.316241	PP
GSM768070	-0.214342	-0.0729558	0.136597	0.291315	0.380489	0.207035	0.645775	0.41417	0.327688	0.366374	-0.070338	0.397938	0.05678	0.482096	0.0855251	0.182303	0.1394	0.206011	0.393161	0.265051	0.0522889	-0.055046	0.497595	0.15159	0.227257	0.182273	0.0706967	0.292806	PN
GSM768071	-0.13837	0.228215	0.283681	0.298778	0.352351	0.264562	0.616353	0.405157	0.274263	0.40459	-0.0532819	0.413373	0.0945761	0.502104	0.115362	0.186066	0.254575	0.1621	0.382603	0.282221	0.0378607	0.146507	0.45918	0.190259	0.24496	0.195764	0.0713942	0.287486	PP
GSM768072	-0.158781	-0.0602805	0.221937	0.303906	0.391214	0.233254	0.637492	0.42803	0.321308	0.406452	-0.132522	0.400861	0.0603472	0.506399	0.0923214	0.234711	0.232216	0.16479	0.415696	0.302249	0.0462966	-0.0540154	0.500983	0.152087	0.260751	0.207294	0.0707062	0.269855	PN
GSM768073	-0.14144	0.111508	0.261493	0.297017	0.352765	0.242258	0.648462	0.429831	0.301201	0.419931	-0.0773142	0.452869	0.0868634	0.503662	0.135898	0.230608	0.287515	0.168169	0.40638	0.282675	0.0879062	0.103912	0.498304	0.23183	0.287925	0.204044	0.0812445	0.271714	PP
GSM768074	-0.144408	0.211677	0.214664	0.335992	0.376677	0.287092	0.631503	0.436975	0.278092	0.430716	-0.102782	0.450924	0.0389365	0.493051	0.147035	0.20306	0.279958	0.114536	0.426391	0.292738	0.108788	0.116269	0.523226	0.286677	0.293591	0.194748	0.0710652	0.292583	PN
GSM768075	-0.186046	0.239327	0.248538	0.310925	0.370662	0.244367	0.628599	0.42958	0.287261	0.397533	-0.0763349	0.433689	0.00431806	0.505437	0.148673	0.202463	0.26534	0.137607	0.359863	0.302311	0.0856273	0.199729	0.488064	0.279559	0.26923	0.211142	0.0792144	0.319454	PP
GSM768076	-0.218771	0.0409186	0.183618	0.28949	0.39096	0.209743	0.64696	0.402807	0.350013	0.384121	-0.0928567	0.413953	0.0525175	0.501063	0.098316	0.271292	0.187929	0.225296	0.38494	0.274545	0.0528722	-0.0708118	0.491162	0.209003	0.268213	0.21327	0.0777138	0.3104	PN
GSM768077	-0.113966	0.265454	0.29765	0.301099	0.369349	0.253471	0.650574	0.405976	0.316092	0.38772	-0.00937631	0.4446	0.0951907	0.505066	0.137124	0.249713	0.320332	0.189173	0.380174	0.30921	0.0837776	0.164107	0.477153	0.24586	0.282635	0.241734	0.0655147	0.333282	PP
GSM768078	-0.194081	0.00584695	0.190697	0.28762	0.383152	0.192278	0.653773	0.435816	0.323037	0.369447	-0.130217	0.40859	0.0434174	0.511356	0.108313	0.198525	0.170472	0.18409	0.397722	0.286923	0.0551319	-0.050302	0.469698	0.111667	0.242052	0.212989	0.0653692	0.304195	PN
GSM768079	-0.154767	0.30163	0.313519	0.311423	0.37369	0.241503	0.635407	0.417978	0.283626	0.420879	-0.0614106	0.427048	0.0397728	0.506505	0.146416	0.179258	0.277611	0.186287	0.388582	0.299503	0.0892238	0.182674	0.461952	0.22588	0.258179	0.224055	0.0807775	0.328253	PP
GSM768080	-0.158722	-0.0593152	0.143663	0.28126	0.382665	0.229374	0.64044	0.381112	0.341612	0.368891	-0.146232	0.360038	0.0424528	0.499797	0.0575264	0.158708	0.110227	0.184902	0.385345	0.281471	0.0169667	-0.0754256	0.474483	0.132884	0.200353	0.177665	0.0833938	0.266332	PN
GSM768081	-0.123561	0.201607	0.268141	0.334884	0.362436	0.264419	0.663062	0.410567	0.340239	0.437624	0.0373008	0.433322	0.0969206	0.498609	0.120629	0.225314	0.284907	0.198496	0.406316	0.320142	0.0662773	0.0743107	0.496995	0.264177	0.292502	0.215477	0.0694966	0.306754	PP
GSM768082	-0.194506	-0.0503717	0.141365	0.268288	0.406511	0.21167	0.650169	0.412129	0.311908	0.417055	-0.082552	0.394353	0.0523331	0.492207	0.0856548	0.251463	0.116049	0.199876	0.415188	0.295862	0.0809491	-0.0820046	0.504734	0.131838	0.273139	0.186095	0.0483088	0.280026	PN
GSM768083	-0.17197	0.207324	0.265203	0.29438	0.376544	0.266196	0.610916	0.395981	0.279088	0.41948	-0.101727	0.405819	0.0677312	0.502494	0.112049	0.135894	0.203156	0.151944	0.369572	0.303907	0.0703161	0.199552	0.460772	0.195636	0.231431	0.193426	0.100585	0.293723	PP
GSM768084	-0.169517	-0.00375566	0.155376	0.287573	0.395423	0.216311	0.645077	0.419639	0.31509	0.373133	-0.0751486	0.403227	0.0532957	0.502132	0.0852837	0.163519	0.142224	0.187944	0.371488	0.289912	0.0477154	-0.0879755	0.479168	0.145522	0.225057	0.177684	0.0613436	0.266648	PN
GSM768085	-0.126004	0.204349	0.211214	0.309918	0.35001	0.260631	0.630789	0.416075	0.278721	0.414659	-0.0752353	0.448011	0.0777614	0.49061	0.139027	0.18908	0.229115	0.134154	0.406707	0.277871	0.0663755	0.159505	0.479691	0.227957	0.248395	0.18707	0.0869458	0.327211	PP
GSM768086	-0.195838	-0.0782641	0.147814	0.297509	0.375832	0.212574	0.659289	0.418918	0.322989	0.364507	-0.138775	0.357364	0.0425945	0.506531	0.0835875	0.177953	0.13965	0.222174	0.380197	0.277272	0.0568988	-0.0817216	0.485909	0.13326	0.236582	0.188652	0.0769144	0.281972	PN
GSM768087	-0.159993	0.245824	0.314405	0.318471	0.34979	0.2563	0.631159	0.412419	0.303152	0.419155	-0.0536144	0.408588	0.0647384	0.483228	0.105614	0.178038	0.246588	0.161471	0.383845	0.30527	0.0738438	0.149026	0.468631	0.233363	0.244045	0.19944	0.088981	0.309595	PP
GSM768088	-0.156222	-0.0441924	0.206237	0.298559	0.389007	0.220383	0.645826	0.378123	0.290584	0.366589	-0.0795396	0.437269	0.0662705	0.506762	0.0874008	0.179414	0.137737	0.168339	0.393393	0.284387	0.02972	-0.0607771	0.473338	0.113454	0.219927	0.195485	0.0741543	0.294883	PN
GSM768089	-0.130335	0.251035	0.282845	0.309184	0.365251	0.257567	0.624958	0.398761	0.285067	0.422213	-0.0355625	0.421211	0.113735	0.510852	0.101713	0.231412	0.196348	0.152687	0.354946	0.307614	0.0612978	0.140375	0.475559	0.197693	0.25245	0.196446	0.102897	0.321638	PP
GSM768090	-0.158429	-0.0860811	0.104702	0.321295	0.405849	0.256846	0.653689	0.383044	0.30179	0.426699	-0.0464881	0.426666	0.0617618	0.517932	0.0909704	0.214436	0.166781	0.130368	0.389758	0.307674	0.0518137	-0.0448393	0.510663	0.195774	0.274962	0.201646	0.0759882	0.17945	PN
GSM768091	-0.137615	0.229884	0.279612	0.318171	0.362068	0.246923	0.636184	0.42158	0.315449	0.407774	-0.0476837	0.409958	0.063251	0.515548	0.129945	0.175782	0.283629	0.179393	0.363893	0.305044	0.065687	0.168587	0.467386	0.218068	0.256362	0.204842	0.0887948	0.291529	PP
GSM768092	-0.254308	-0.0763258	0.0862002	0.259303	0.378975	0.253042	0.671025	0.37384	0.32249	0.346687	-0.161896	0.34498	0.057313	0.483869	0.0738614	0.0245566	0.042148	0.238248	0.360279	0.293063	0.0626656	-0.148667	0.504981	0.0666875	0.154367	0.167049	0.0692884	0.279475	PN
GSM768093	-0.210518	0.156784	0.239081	0.261407	0.364026	0.233321	0.626838	0.375073	0.277211	0.373373	-0.135744	0.390687	0.0314612	0.504772	0.0869138	0.0557834	0.133835	0.164916	0.370887	0.256888	0.050789	0.0962726	0.451958	0.110337	0.204504	0.186358	0.0626751	0.285169	PP
GSM768094	-0.229844	-0.0746057	0.105218	0.333817	0.379481	0.227135	0.661597	0.411914	0.314899	0.378722	-0.0630914	0.409409	0.0648324	0.497135	0.0971153	0.240223	0.141548	0.193287	0.390753	0.28872	0.0727372	-0.0550879	0.490579	0.177686	0.234816	0.183738	0.0691213	0.262729	PN
GSM768095	-0.174988	0.291781	0.281001	0.334234	0.379179	0.24221	0.650681	0.425905	0.304755	0.405639	0.0356644	0.443951	0.0642997	0.515254	0.163114	0.22889	0.302513	0.203391	0.373122	0.336352	0.115553	0.209397	0.488423	0.286521	0.289962	0.244577	0.0834284	0.329002	PP
GSM768096	-0.0985702	0.0118453	0.261192	0.357586	0.408011	0.231966	0.657422	0.367454	0.32063	0.449009	-0.101353	0.464131	0.0634576	0.491522	0.125866	0.267001	0.276325	0.177373	0.46349	0.334384	0.0666302	-0.0809078	0.524517	0.235836	0.281388	0.228332	0.060181	0.251346	PN
GSM768097	-0.117693	-0.095968	0.205941	0.328425	0.371884	0.203842	0.656057	0.413548	0.322098	0.43258	-0.108779	0.452596	0.0862158	0.49393	0.137539	0.252963	0.214977	0.181574	0.432017	0.307132	0.0620962	-0.0638768	0.511974	0.230378	0.289237	0.226513	0.0486441	0.236524	PP
GSM768098	-0.222651	-0.046844	0.164192	0.309668	0.385008	0.227645	0.657632	0.396522	0.316495	0.38461	-0.105824	0.390184	0.0444525	0.48955	0.0975606	0.203864	0.195633	0.208938	0.405628	0.264377	0.0643871	-0.0881404	0.495071	0.184035	0.245677	0.208108	0.0589997	0.256436	PN
GSM768099	-0.177483	0.223152	0.267645	0.305115	0.362998	0.249394	0.63745	0.386231	0.289456	0.412764	0.0174594	0.412567	0.0516637	0.494484	0.114587	0.192548	0.263791	0.203742	0.401154	0.281626	0.0852702	0.148496	0.481062	0.214873	0.260937	0.227839	0.0602436	0.308259	PP
GSM768100	-0.206946	-0.0703685	0.164321	0.326695	0.396838	0.218333	0.654369	0.447168	0.316351	0.397149	-0.121958	0.428975	-0.00182763	0.50117	0.121901	0.246898	0.209096	0.221276	0.39795	0.28384	0.0849163	-0.0479832	0.491774	0.174095	0.279276	0.205159	0.0435657	0.26176	PN
GSM768101	-0.156673	0.121759	0.237231	0.290927	0.380682	0.213876	0.640503	0.406926	0.301803	0.39165	-0.141443	0.399831	0.030814	0.490385	0.0799475	0.212538	0.204897	0.22393	0.383345	0.276172	0.0542317	0.0737975	0.471939	0.14763	0.239942	0.202399	0.0439579	0.299636	PP
GSM768102	-0.209322	-0.0662354	0.13584	0.261877	0.401125	0.218664	0.63351	0.364436	0.302231	0.361084	-0.131062	0.360995	0.0332674	0.503213	0.0665825	0.102849	0.0581078	0.176475	0.410511	0.253432	0.0469719	-0.0692136	0.482906	0.0682419	0.177066	0.171419	0.0593342	0.271321	PN
GSM768103	-0.125146	0.274025	0.300004	0.301114	0.373528	0.262262	0.616522	0.395581	0.277251	0.403195	-0.0616661	0.416002	0.0445325	0.497524	0.112526	0.124446	0.258717	0.194032	0.417776	0.302892	0.0883853	0.174375	0.48477	0.20454	0.234087	0.198027	0.0717495	0.289715	PP
GSM768104	-0.20241	0.022149	0.134913	0.303411	0.367793	0.199503	0.644366	0.401892	0.320462	0.393964	-0.0792662	0.395532	0.0268558	0.505101	0.082472	0.212211	0.142973	0.204923	0.375794	0.297327	0.052791	-0.0766538	0.467917	0.12287	0.218552	0.185111	0.0339731	0.2896	PN
GSM768105	-0.156633	0.133028	0.256575	0.307624	0.389558	0.216815	0.636073	0.39044	0.290929	0.413297	-0.0637375	0.421909	0.0420642	0.495709	0.108257	0.208504	0.222329	0.196655	0.398948	0.303508	0.0672442	0.0538811	0.47625	0.19732	0.248796	0.206735	0.0306486	0.26821	PP
GSM768106	-0.210774	-0.0716252	0.181877	0.288137	0.408561	0.207135	0.655535	0.404339	0.2963	0.35999	-0.129551	0.397838	0.0346026	0.49997	0.101186	0.193003	0.140852	0.18587	0.395111	0.315089	0.0467576	-0.0851052	0.480218	0.139491	0.223674	0.19244	0.0498068	0.255638	PN
GSM768107	-0.126093	0.206856	0.318976	0.325793	0.389576	0.255385	0.633564	0.395514	0.274091	0.426097	-0.0829426	0.421605	0.0738741	0.495219	0.12012	0.203768	0.287559	0.169197	0.419481	0.317974	0.0785416	0.140112	0.49576	0.250497	0.271993	0.210441	0.0698414	0.280392	PP
GSM768108	-0.241324	-0.0808974	0.142956	0.259564	0.373705	0.215869	0.653027	0.364271	0.293776	0.357896	-0.124899	0.330567	-0.0108343	0.49925	0.0857454	0.14055	0.0696588	0.234344	0.349781	0.301061	0.0752849	-0.0889962	0.478437	0.0765456	0.188148	0.192379	0.0298385	0.302293	PN
GSM768109	-0.201783	0.163447	0.242053	0.263259	0.365631	0.233222	0.620198	0.372031	0.270564	0.375504	-0.09816	0.396192	0.00307491	0.487999	0.0640427	0.138415	0.163627	0.19177	0.381788	0.274866	0.0558333	0.0835334	0.444952	0.123116	0.225586	0.195807	0.0535363	0.296045	PP
GSM768110	-0.17789	0.0844945	0.21585	0.313528	0.370687	0.228666	0.681002	0.369987	0.315582	0.413451	-0.0463189	0.382659	0.0461044	0.507538	0.12858	0.204505	0.24707	0.214865	0.388173	0.30998	0.102954	-0.130952	0.494801	0.238056	0.243272	0.223489	0.0516732	0.296985	PN
GSM768111	-0.194288	0.144118	0.219792	0.291161	0.357818	0.279884	0.611853	0.34066	0.24177	0.384189	-0.11024	0.380956	0.0116187	0.490047	0.0737858	0.0751328	0.175752	0.132401	0.377365	0.272787	0.0463847	0.113247	0.475616	0.141614	0.20483	0.177307	0.062209	0.263057	PP
GSM768112	-0.227553	0.0235723	0.178542	0.27326	0.417281	0.194692	0.649884	0.407489	0.307164	0.372251	-0.033548	0.381413	0.0191968	0.513647	0.119334	0.190326	0.156333	0.240915	0.350282	0.312225	0.075831	-0.0536641	0.434299	0.146013	0.237269	0.190076	0.0492651	0.266478	PN
GSM768113	-0.170074	0.0804387	0.248431	0.308794	0.405155	0.231228	0.643069	0.432044	0.293413	0.424417	-0.0481227	0.399168	0.0410617	0.505642	0.104172	0.185433	0.243738	0.17557	0.411997	0.307811	0.0815209	0.0670023	0.485301	0.154222	0.256161	0.19755	0.0520393	0.240758	PP
GSM768114	-0.113774	-0.0708668	0.248092	0.331984	0.427644	0.214318	0.667192	0.387296	0.319688	0.436403	-0.157286	0.394017	0.0743358	0.486322	0.117001	0.190386	0.221325	0.205041	0.435068	0.287878	0.0616247	-0.0734655	0.502708	0.178411	0.258316	0.204441	0.0555024	0.253062	PN
GSM768115	-0.102123	0.195647	0.330172	0.318934	0.400556	0.24704	0.636449	0.382222	0.306526	0.440784	-0.064408	0.430474	0.0563025	0.487416	0.117725	0.21751	0.276953	0.1877	0.428684	0.288929	0.0674	0.0824493	0.494098	0.221945	0.257278	0.201422	0.0607359	0.288276	PP
GSM768116	-0.250199	0.030429	0.179109	0.274601	0.394504	0.208732	0.620173	0.401835	0.294304	0.375611	-0.0888356	0.388575	0.00480691	0.523746	0.0944009	0.169967	0.161484	0.202374	0.374617	0.273595	0.0306925	-0.0871546	0.447459	0.107981	0.227356	0.182265	0.0713966	0.267799	PN
GSM768117	-0.218254	0.11526	0.20856	0.283844	0.372024	0.251176	0.61664	0.390073	0.254183	0.40873	-0.0742794	0.396219	0.028501	0.498569	0.114502	0.123033	0.185735	0.13935	0.394502	0.299622	0.0936684	0.155975	0.470545	0.149262	0.226092	0.187125	0.0792338	0.260442	PP
GSM768118	-0.207265	-0.0677477	0.169782	0.286067	0.383841	0.243368	0.636691	0.351497	0.264987	0.388091	-0.185387	0.333898	0.0184852	0.490177	0.0811386	0.0450202	0.102439	0.219254	0.427139	0.273924	0.0558435	-0.101164	0.51646	0.0477444	0.148639	0.170989	0.0453998	0.252007	PN
GSM768119	-0.211943	0.204699	0.217723	0.281585	0.361096	0.261755	0.600814	0.330527	0.241386	0.374047	-0.126989	0.358651	0.012277	0.50264	0.0588657	0.0243139	0.120572	0.155653	0.375954	0.238895	0.0613885	0.158688	0.454607	0.0629595	0.171902	0.168306	0.0892251	0.273517	PP
GSM768120	-0.201693	0.0264426	0.207282	0.290878	0.386937	0.220416	0.647754	0.391342	0.28524	0.402532	-0.121584	0.412512	0.0432306	0.507533	0.0726782	0.184902	0.182894	0.192698	0.432681	0.257186	0.0423344	-0.0934201	0.46238	0.162859	0.238214	0.198502	0.06534	0.258662	PN
GSM768121	-0.192946	0.0907218	0.229398	0.289429	0.366794	0.232255	0.610784	0.397405	0.275556	0.40413	-0.125941	0.404232	0.0707146	0.493661	0.106123	0.159348	0.230611	0.152204	0.393417	0.294611	0.0693836	0.0972507	0.463197	0.166769	0.240685	0.19036	0.0658437	0.289313	PP
GSM768122	-0.164419	0.0018058	0.204998	0.33451	0.387955	0.208776	0.666659	0.403554	0.329584	0.402634	-0.11912	0.425167	0.0426777	0.504754	0.143641	0.211334	0.246128	0.208551	0.38803	0.303046	0.122836	-0.0685923	0.491487	0.208923	0.280071	0.238564	0.0467947	0.304046	PN
GSM768123	-0.162724	0.211207	0.255535	0.279402	0.376467	0.265074	0.616586	0.379349	0.268603	0.374793	-0.108203	0.389573	0.0118434	0.492337	0.098147	0.0966133	0.184548	0.153863	0.391972	0.275851	0.0848476	0.175768	0.444894	0.13156	0.227978	0.196559	0.0677309	0.292592	PP
GSM768124	-0.24962	-0.0974597	0.137847	0.300899	0.382079	0.207762	0.637362	0.404889	0.303533	0.385414	-0.164539	0.383552	0.0358739	0.497015	0.082204	0.166753	0.0973901	0.2023	0.370526	0.263788	0.0367936	-0.0735788	0.474849	0.111705	0.209382	0.173237	0.0627091	0.258425	PN
GSM768125	-0.166689	0.046503	0.194042	0.285286	0.396876	0.237818	0.612066	0.364407	0.2623	0.396817	-0.155201	0.397151	0.0506822	0.47537	0.103533	0.137796	0.166022	0.152741	0.391943	0.301615	0.0348003	0.134825	0.488629	0.137824	0.228216	0.177254	0.0575599	0.293076	PP
GSM768126	-0.163566	-0.0024792	0.130609	0.299223	0.397815	0.223826	0.647011	0.397586	0.308939	0.400416	-0.0662781	0.406194	0.0578762	0.495927	0.101968	0.246426	0.161973	0.197867	0.415374	0.276373	0.0328467	-0.082026	0.502849	0.159153	0.251108	0.178542	0.0734978	0.308623	PN
GSM768127	-0.130717	0.104916	0.233116	0.295042	0.370041	0.254629	0.629279	0.395772	0.26121	0.419316	-0.0700851	0.436162	0.0613165	0.470388	0.0998911	0.206351	0.213537	0.167078	0.435949	0.27223	0.0395539	0.0812737	0.490685	0.16726	0.264806	0.181046	0.0467228	0.29258	PP
GSM768128	-0.157772	-0.0753346	0.162382	0.30109	0.381618	0.229423	0.670729	0.417657	0.298165	0.407781	-0.0932091	0.435597	0.0627344	0.495126	0.111002	0.214766	0.173054	0.187017	0.436557	0.305326	0.075661	-0.0655841	0.505566	0.200672	0.250631	0.197939	0.0619498	0.266785	PN
GSM768129	-0.143336	0.2659	0.311507	0.306582	0.369833	0.258269	0.629387	0.382643	0.274696	0.403893	-0.0464953	0.40848	0.0626749	0.494866	0.116098	0.167165	0.259243	0.174855	0.380008	0.312655	0.0885485	0.171786	0.463867	0.223681	0.246771	0.214758	0.0848665	0.319348	PP
GSM768130	-0.12164	-0.0993899	0.107243	0.291173	0.407859	0.241835	0.622646	0.378506	0.300276	0.406745	-0.0629732	0.368646	0.0409406	0.489123	0.108518	0.202502	0.207839	0.168792	0.411939	0.301551	0.0293817	-0.097447	0.469603	0.165536	0.252791	0.18912	0.0643148	0.218965	PN
GSM768131	-0.0796829	0.0538429	0.24828	0.263162	0.374387	0.253088	0.662714	0.329882	0.2702	0.399363	-0.023825	0.313861	0.0361331	0.494886	0.0940269	0.132704	0.265226	0.24413	0.412219	0.30238	0.0535772	0.00530026	0.494529	0.133571	0.217795	0.220346	0.0544813	0.232306	PP
GSM768132	-0.239628	-0.0459878	0.133668	0.24984	0.391636	0.221639	0.645742	0.357147	0.317887	0.357631	-0.182877	0.322116	-0.0119012	0.483241	0.058218	0.0749678	0.0279298	0.22639	0.38954	0.298858	0.0654819	-0.0643662	0.484492	0.054451	0.16861	0.162379	0.0346145	0.277454	PN
GSM768133	-0.209752	0.199239	0.256541	0.259154	0.371601	0.239477	0.634693	0.399561	0.292484	0.393743	-0.0727481	0.411876	-0.0032506	0.49803	0.112722	0.151013	0.233574	0.211625	0.382803	0.289922	0.0750228	0.148423	0.442894	0.196559	0.251567	0.192507	0.0653646	0.296608	PP
GSM768134	-0.189137	-0.0725705	0.16393	0.309482	0.393604	0.213137	0.650107	0.40893	0.344423	0.374764	-0.104404	0.39503	0.0349368	0.502564	0.0993032	0.18879	0.163629	0.219065	0.404012	0.292894	0.0527018	-0.0607562	0.495671	0.177768	0.256125	0.190206	0.0500717	0.265298	PN
GSM768135	-0.175633	-0.102204	0.167067	0.296063	0.386912	0.21888	0.652505	0.407906	0.332977	0.38792	-0.101333	0.38352	0.0485669	0.496869	0.10825	0.203802	0.126724	0.204563	0.405401	0.299797	0.0558016	-0.0632132	0.50495	0.164705	0.248338	0.187675	0.0373528	0.248496	PP
GSM768136	-0.167408	-0.0336371	0.190724	0.332278	0.374589	0.209178	0.673026	0.433917	0.317839	0.415212	-0.110403	0.434015	0.0847581	0.509253	0.113868	0.206627	0.256071	0.201485	0.409847	0.292481	0.0556945	-0.0231571	0.483212	0.191346	0.27059	0.229301	0.0500231	0.281808	PN
GSM768137	-0.154154	0.188298	0.285131	0.298776	0.364497	0.253805	0.621861	0.411108	0.28385	0.407464	-0.0854129	0.411046	0.0821579	0.496142	0.13382	0.181279	0.268423	0.154015	0.390665	0.318314	0.077805	0.181785	0.475806	0.211388	0.263803	0.203276	0.0765628	0.278468	PP
GSM768138	-0.157884	-0.0945434	0.140236	0.276193	0.381321	0.22443	0.661795	0.41561	0.299792	0.393657	-0.155175	0.388985	0.0584639	0.507422	0.100149	0.180502	0.111326	0.182258	0.43324	0.281945	0.0436119	-0.0652275	0.492145	0.140005	0.231722	0.188738	0.0666546	0.271059	PN
GSM768139	-0.109231	0.105428	0.314252	0.316417	0.382492	0.264841	0.637716	0.407872	0.281776	0.424158	-0.110437	0.42172	0.0339081	0.49032	0.134554	0.207343	0.270982	0.180023	0.454754	0.293234	0.053032	0.0728898	0.486023	0.191036	0.266735	0.22325	0.0630364	0.273031	PP
GSM768140	-0.292295	-0.0719722	0.0863405	0.254506	0.389828	0.230173	0.64196	0.347611	0.301011	0.34121	-0.204227	0.30587	-0.0251024	0.494462	0.0200413	-0.00484889	-0.0142678	0.218019	0.364644	0.273335	0.0402007	-0.0968354	0.472103	-0.00700394	0.120597	0.132544	0.0717564	0.28291	PN
GSM768141	-0.225163	0.241436	0.236168	0.279975	0.385803	0.260259	0.611359	0.374691	0.272771	0.375696	-0.0783741	0.372318	0.0174958	0.497731	0.0961864	0.0686616	0.229963	0.17657	0.391724	0.298157	0.100914	0.199264	0.471993	0.178257	0.24172	0.202483	0.0900009	0.306995	PP
GSM768142	-0.216967	0.0576764	0.127652	0.274848	0.39985	0.223734	0.652666	0.358636	0.305586	0.372857	-0.122009	0.336514	0.0277119	0.486823	0.0648376	0.0663151	0.113379	0.239891	0.387344	0.312897	0.0429845	-0.0969281	0.491666	0.139231	0.192867	0.178151	0.0281225	0.340883	PN
GSM768143	-0.194577	0.252127	0.249351	0.308405	0.360795	0.25246	0.607917	0.370798	0.25243	0.380627	-0.0378016	0.391341	0.0361835	0.497515	0.108693	0.107542	0.209695	0.171682	0.393379	0.289975	0.0783758	0.192884	0.452581	0.193982	0.239282	0.211129	0.113621	0.317625	PP
GSM768144	-0.182495	0.0408711	0.195547	0.331183	0.369044	0.220902	0.648502	0.412923	0.255579	0.432506	-0.163384	0.434606	0.0623613	0.487955	0.125736	0.154741	0.219873	0.1838	0.419475	0.275365	0.0808385	-0.034667	0.482234	0.150959	0.260437	0.219221	0.043927	0.266012	PN
GSM768145	-0.147517	0.331616	0.338196	0.362269	0.382675	0.266635	0.647797	0.456681	0.264844	0.453439	-0.0860925	0.457756	0.088119	0.52289	0.219457	0.222051	0.37987	0.140252	0.397393	0.353736	0.134075	0.25036	0.4961	0.356837	0.30735	0.256728	0.0961393	0.344507	PP
GSM845740	-0.165466	0.273863	0.260344	0.293639	0.380038	0.275477	0.597619	0.361497	0.258932	0.419397	-0.0589631	0.390633	0.0444703	0.489768	0.0629071	0.114692	0.187857	0.176134	0.40596	0.281594	0.0546316	0.187704	0.444348	0.164032	0.223375	0.187758	0.106256	0.308268	PP
GSM845741	-0.244532	-0.0208895	0.149315	0.273558	0.409958	0.220636	0.622135	0.377889	0.288428	0.33195	-0.148992	0.33403	-0.0583196	0.52127	0.0590311	0.136115	0.060714	0.199246	0.372581	0.277358	0.0542322	-0.0862147	0.45893	0.0207599	0.197081	0.171543	0.0690363	0.264949	PN
GSM845742	-0.174579	0.242866	0.291597	0.289791	0.371449	0.247568	0.61324	0.38338	0.273312	0.425544	-0.0200813	0.420836	0.0553682	0.495678	0.0980828	0.157326	0.237249	0.144623	0.388592	0.264967	0.0731227	0.145214	0.453723	0.144642	0.225223	0.202299	0.0666969	0.257829	PP
GSM845743	-0.213951	-0.0506763	0.189256	0.336734	0.385965	0.228908	0.651634	0.407938	0.299746	0.393551	-0.0884504	0.392095	-0.0105522	0.511241	0.128583	0.18027	0.16168	0.154369	0.348143	0.295259	0.089231	-0.0824423	0.481583	0.117665	0.244897	0.209568	0.0570544	0.257757	PN
GSM845744	-0.127908	0.150353	0.273952	0.28217	0.370816	0.266522	0.636308	0.396026	0.281013	0.408782	-0.0796645	0.391876	0.0318319	0.496781	0.0781979	0.178692	0.22434	0.157255	0.405896	0.284691	0.0641574	0.12949	0.475032	0.14286	0.228787	0.204822	0.0723112	0.285226	PP
GSM845745	-0.21841	0.00849864	0.190071	0.331648	0.403499	0.230776	0.659548	0.402289	0.292367	0.398684	-0.123607	0.369889	-0.037243	0.517571	0.106073	0.196019	0.1701	0.166953	0.395682	0.279296	0.0575563	-0.0731494	0.496331	0.114613	0.242487	0.189181	0.0516626	0.269485	PN
GSM845746	-0.191798	0.212937	0.237013	0.279492	0.3591	0.25097	0.609177	0.358094	0.277112	0.393142	-0.0858577	0.377006	0.0281803	0.49275	0.0937612	0.105696	0.187176	0.139961	0.371502	0.287892	0.0552471	0.129054	0.45679	0.146891	0.197108	0.187763	0.0885503	0.294123	PP
GSM845747	-0.21004	0.0286616	0.170385	0.324131	0.375167	0.226373	0.652667	0.390522	0.292024	0.398104	-0.139186	0.355329	0.0143224	0.529862	0.103246	0.156171	0.194862	0.175484	0.33988	0.307659	0.0641965	0.00926802	0.464744	0.155668	0.210204	0.219939	0.0431428	0.293244	PN
GSM845748	-0.170151	0.242282	0.254761	0.290254	0.361459	0.278584	0.601945	0.34587	0.253176	0.414836	-0.0434021	0.384832	0.0493678	0.494464	0.0947969	0.108658	0.17826	0.123177	0.390129	0.265309	0.0600089	0.202048	0.450854	0.150607	0.224276	0.184812	0.102183	0.298117	PP
GSM845749	-0.179606	0.0401919	0.203058	0.32493	0.383755	0.246382	0.652694	0.391242	0.259188	0.394922	-0.0645749	0.40396	0.0212928	0.499867	0.109531	0.136963	0.199131	0.136031	0.415659	0.272999	0.084232	-0.0424162	0.49708	0.12066	0.231332	0.20795	0.0662208	0.274562	PN
GSM845750	-0.194544	0.228461	0.271058	0.274942	0.37263	0.2581	0.629505	0.358253	0.292406	0.402573	-0.120782	0.408937	0.0268856	0.480186	0.0733985	0.110909	0.185679	0.183487	0.433479	0.268907	0.0352794	0.0979056	0.478733	0.148152	0.22195	0.202505	0.0621698	0.29831	PP
GSM845751	-0.22476	-0.0374411	0.147179	0.31831	0.393566	0.224207	0.661984	0.404302	0.334969	0.398385	-0.157286	0.380264	0.00644195	0.504745	0.107573	0.183875	0.158812	0.190968	0.415057	0.314705	0.0552423	-0.0547335	0.503386	0.160914	0.236465	0.192655	0.0713064	0.300452	PN
GSM845752	-0.218367	0.177486	0.20887	0.262972	0.370472	0.246692	0.601138	0.384566	0.29914	0.409784	-0.0940202	0.413076	0.0866663	0.49967	0.084853	0.123162	0.174864	0.121574	0.365747	0.275965	0.0314237	0.138052	0.453488	0.162436	0.247174	0.173356	0.0666709	0.293916	PP
GSM845753	-0.179112	0.0239697	0.115755	0.297971	0.381772	0.211577	0.630646	0.4005	0.331492	0.386836	-0.109921	0.419918	0.0649739	0.498417	0.0913883	0.162238	0.166473	0.212297	0.373167	0.275714	0.0467152	-0.0852159	0.474471	0.191761	0.24623	0.176987	0.0697362	0.325346	PN
GSM845754	-0.169243	0.0592415	0.219887	0.258957	0.374343	0.216851	0.610944	0.38801	0.299787	0.380917	-0.130115	0.383413	0.0421155	0.497949	0.086762	0.143199	0.167151	0.164857	0.408207	0.259826	0.0484946	0.0682743	0.463583	0.0797928	0.195863	0.173985	0.0406801	0.251595	PP
GSM845755	-0.154538	-0.0523304	0.167662	0.280758	0.389981	0.209643	0.639288	0.406929	0.325714	0.398415	-0.129508	0.420083	0.0566573	0.484642	0.0997651	0.195888	0.112191	0.222535	0.390151	0.277786	0.0556245	-0.0561317	0.48341	0.156412	0.235453	0.189147	0.0579962	0.285387	PN
GSM845756	-0.154429	0.0736043	0.184329	0.285423	0.386536	0.231209	0.632896	0.412312	0.314679	0.383761	-0.0956196	0.389745	0.0619346	0.512731	0.111811	0.175115	0.192986	0.1876	0.38908	0.289461	0.0325567	0.120667	0.487223	0.177041	0.223239	0.19212	0.0700304	0.282833	PP
GSM845757	-0.126149	0.068645	0.202346	0.298056	0.378058	0.210808	0.66238	0.429815	0.318812	0.407584	-0.0422195	0.40539	0.0811072	0.521391	0.135562	0.257142	0.277192	0.221784	0.386631	0.315808	0.0800564	-0.0261003	0.499658	0.239916	0.271834	0.225513	0.0814801	0.318514	PN
GSM845758	-0.147816	0.216205	0.258331	0.299297	0.37481	0.24501	0.639138	0.380777	0.315009	0.420647	-0.0401807	0.446984	0.111408	0.502961	0.109185	0.16352	0.25777	0.211907	0.40095	0.304492	0.0864122	0.0705511	0.471454	0.263516	0.267192	0.219006	0.0425936	0.345193	PP
GSM845759	-0.180767	-0.0672427	0.109512	0.288539	0.383264	0.21913	0.644408	0.407585	0.30198	0.371792	-0.129841	0.40827	0.0538911	0.489276	0.0927765	0.175239	0.112009	0.178071	0.398515	0.296353	0.0663588	-0.0495566	0.490227	0.146834	0.23768	0.184641	0.0344752	0.294013	PN
GSM845760	-0.20903	0.178706	0.23463	0.289956	0.356367	0.222639	0.624434	0.385314	0.3009	0.415626	-0.0674107	0.412882	0.0734594	0.488723	0.123473	0.12743	0.217995	0.196635	0.38754	0.314693	0.0588244	0.110547	0.477029	0.224432	0.245808	0.18847	0.064706	0.314034	PP
GSM845761	-0.233154	-0.0955193	0.0883369	0.253458	0.386262	0.200263	0.64682	0.400173	0.331251	0.373826	-0.110035	0.365526	0.0501539	0.493433	0.0739861	0.133492	0.0238569	0.200347	0.362143	0.289916	0.0696497	-0.108429	0.493192	0.154033	0.199748	0.148934	0.0554597	0.29813	PN
GSM845762	-0.217542	-0.00787503	0.171623	0.261571	0.38824	0.215973	0.63911	0.368939	0.32142	0.3845	-0.0618019	0.402471	0.0655014	0.490869	0.0937632	0.182716	0.128541	0.210153	0.387102	0.297138	0.032548	-0.0434826	0.50311	0.161976	0.222883	0.185826	0.0406658	0.276753	PP
GSM845763	-0.237663	-0.0769072	0.148239	0.293816	0.393459	0.210032	0.637631	0.405848	0.322072	0.367114	-0.133093	0.385324	0.026207	0.500004	0.0934295	0.195582	0.123428	0.202305	0.378686	0.264684	0.0484405	-0.0900776	0.487383	0.142022	0.22522	0.184466	0.0420674	0.269959	PN
GSM845764	-0.0559932	0.280262	0.362556	0.304645	0.371422	0.219858	0.647059	0.409536	0.297186	0.426063	0.0163627	0.436052	0.0944821	0.496159	0.147053	0.200603	0.301415	0.211658	0.405419	0.319507	0.107227	0.0899261	0.475759	0.223324	0.286354	0.233729	0.062193	0.329451	PP
GSM845765	-0.155336	-0.0963048	0.173171	0.293223	0.379587	0.189274	0.643305	0.398006	0.300949	0.406162	-0.0516534	0.428236	0.0687493	0.500891	0.135574	0.209113	0.151684	0.201242	0.397878	0.284679	0.0481514	-0.0466076	0.49164	0.148018	0.254682	0.19987	0.0653809	0.279074	PN
GSM845766	-0.094913	0.142084	0.294213	0.309061	0.392926	0.23134	0.670869	0.421106	0.325001	0.450709	-0.0664043	0.456773	0.111002	0.494456	0.137824	0.237613	0.292173	0.225692	0.408025	0.322225	0.128073	0.0294826	0.506753	0.307195	0.311033	0.249604	0.0653613	0.278869	PP
GSM845767	-0.168254	-0.0787393	0.173939	0.301962	0.412807	0.198549	0.653589	0.402556	0.314402	0.394314	-0.119694	0.413173	0.0293938	0.495346	0.0950747	0.225206	0.181598	0.222636	0.41619	0.296625	0.0607336	-0.092428	0.490722	0.179965	0.255143	0.205731	0.0420143	0.279224	PN
GSM1021248	-0.155959	0.276089	0.305129	0.318205	0.376773	0.256778	0.620243	0.425735	0.281093	0.434286	-0.0118772	0.454053	0.0761723	0.514859	0.15356	0.203254	0.296168	0.123474	0.403583	0.313869	0.101604	0.254879	0.451965	0.275245	0.274327	0.217923	0.123295	0.318568	PP
GSM1021249	-0.188364	0.0265766	0.157974	0.296766	0.36553	0.190568	0.638961	0.426278	0.303579	0.379664	-0.0396076	0.443681	0.0276	0.514737	0.131758	0.202986	0.183573	0.201199	0.389144	0.279824	0.0567711	-0.0587593	0.472295	0.186452	0.24379	0.197598	0.0549642	0.296314	PN
GSM1021250	-0.191535	0.184873	0.240814	0.288743	0.36304	0.247259	0.599823	0.399713	0.286301	0.403344	0.00871103	0.416376	0.0556064	0.498476	0.104075	0.195422	0.182225	0.150568	0.37922	0.270671	0.0542262	0.17893	0.438597	0.191543	0.230945	0.198007	0.078486	0.315275	PP
GSM1021251	-0.233403	-0.0259025	0.127259	0.267034	0.410685	0.196741	0.639563	0.375262	0.334289	0.362288	-0.0859019	0.356825	0.00767573	0.50322	0.0870233	0.189792	0.0736337	0.239695	0.359234	0.295727	0.0487498	-0.0591062	0.461908	0.0936209	0.187643	0.171697	0.041333	0.300164	PN
GSM1021252	-0.224595	0.171968	0.196695	0.275759	0.370717	0.245664	0.604739	0.384566	0.296554	0.390762	-0.103615	0.402505	0.0640513	0.479423	0.0975413	0.161636	0.1717	0.169765	0.362917	0.281437	0.0491963	0.177449	0.446749	0.196377	0.231333	0.184293	0.0686259	0.318003	PP
GSM1021253	-0.225934	-0.0342898	0.096542	0.264749	0.402168	0.225404	0.654538	0.389386	0.317639	0.387673	-0.116622	0.320363	0.0173892	0.505186	0.076585	0.194255	0.0555655	0.19112	0.356249	0.308182	0.0593849	-0.0733694	0.47093	0.0984704	0.171647	0.164244	0.0616615	0.298848	PN
GSM1021254	-0.167732	0.204029	0.222501	0.280161	0.375971	0.227263	0.600205	0.344116	0.264473	0.382708	-0.111302	0.328301	0.00310767	0.500637	0.0997095	0.0406138	0.188557	0.177311	0.375849	0.262794	0.05624	0.121335	0.436362	0.0641094	0.148257	0.16562	0.0655932	0.282048	PP
GSM1021255	-0.213733	-0.115025	0.147212	0.350279	0.36374	0.206771	0.656872	0.374158	0.306285	0.380355	-0.0804274	0.363555	0.0481082	0.515503	0.115333	0.176134	0.150585	0.198217	0.37339	0.312278	0.0548571	-0.117499	0.498996	0.177172	0.239633	0.216062	0.0691918	0.203196	PN
GSM1021256	-0.116347	0.260503	0.307836	0.309117	0.370722	0.265543	0.603326	0.382643	0.269569	0.397322	-0.0458664	0.430237	0.0822751	0.48886	0.10484	0.223525	0.277212	0.166103	0.380893	0.287034	0.056435	0.198259	0.454983	0.218087	0.248282	0.200195	0.0729806	0.294208	PP
GSM1021257	-0.194964	-0.0449755	0.161955	0.371592	0.397396	0.230238	0.66236	0.388064	0.309813	0.419165	-0.110312	0.391971	0.0526272	0.494071	0.117796	0.220582	0.220501	0.245827	0.361042	0.325756	0.110044	-0.0693068	0.511485	0.180132	0.244752	0.214781	0.0443468	0.244796	PN
GSM1021258	-0.204725	0.145709	0.231498	0.260349	0.366567	0.216661	0.616933	0.356537	0.301866	0.373683	-0.130961	0.355332	0.0113624	0.476891	0.0705996	0.0955534	0.134178	0.159829	0.371517	0.278638	0.0464086	0.0474465	0.469485	0.0564708	0.192642	0.187102	0.0485983	0.307389	PP
GSM1021259	-0.227672	0.00420072	0.194097	0.264555	0.380675	0.218006	0.641397	0.361812	0.28718	0.338329	-0.140135	0.333928	0.023949	0.513555	0.0853138	0.0799865	0.100269	0.137428	0.347874	0.282287	0.0474538	-0.0953014	0.489622	0.00507291	0.167382	0.18008	0.0652583	0.290203	PN
GSM1021260	-0.146931	0.197033	0.284534	0.306961	0.374729	0.25356	0.629684	0.39412	0.28223	0.398264	-0.0588678	0.392245	0.0563662	0.506387	0.119903	0.209032	0.243103	0.183352	0.385469	0.25902	0.0658011	0.166309	0.472404	0.201876	0.244294	0.217362	0.0573247	0.299988	PP
GSM1021261	-0.178675	0.0458664	0.1889	0.279803	0.397184	0.216861	0.638333	0.377454	0.316163	0.366652	-0.0865484	0.363596	0.0355215	0.52243	0.12675	0.189619	0.195199	0.213236	0.333536	0.277638	0.0424396	-0.065139	0.458217	0.121848	0.219751	0.203452	0.049192	0.286795	PN
GSM1021262	-0.163485	0.22464	0.335288	0.262429	0.361152	0.233096	0.641741	0.373292	0.310788	0.410475	-0.0218605	0.388673	0.0462291	0.489556	0.101867	0.10625	0.215984	0.19241	0.393749	0.291895	0.0821856	0.0837494	0.478162	0.118234	0.226777	0.219593	0.0369204	0.332604	PP
GSM1021263	-0.166443	-0.103823	0.181244	0.302553	0.397078	0.238907	0.661322	0.395507	0.321077	0.406606	-0.0778646	0.365007	0.0597515	0.496181	0.125726	0.162573	0.118976	0.204919	0.40015	0.292045	0.0737354	-0.0938716	0.502733	0.103082	0.207619	0.209783	0.0444134	0.2997	PN
GSM1021264	-0.13423	0.229935	0.327313	0.356749	0.376122	0.235982	0.643734	0.435105	0.286255	0.424059	-0.0550165	0.452293	0.0756737	0.493201	0.164359	0.219372	0.317483	0.154513	0.386196	0.320421	0.111523	0.168263	0.482406	0.264428	0.296875	0.24127	0.0582401	0.302037	PP
GSM1021265	-0.240795	-0.0456826	0.199866	0.279604	0.377249	0.219565	0.630316	0.400831	0.256999	0.363315	-0.1229	0.338686	0.0406963	0.507414	0.101029	0.0988249	0.114094	0.184872	0.383242	0.225496	0.0405688	-0.0632209	0.447897	0.0490482	0.206243	0.193728	0.0564057	0.247275	PN
GSM1021266	-0.147004	0.212733	0.306736	0.2988	0.374267	0.248893	0.608306	0.380839	0.258562	0.384398	-0.100301	0.416152	0.0571944	0.499881	0.132577	0.125233	0.233715	0.193179	0.3859	0.28565	0.0696742	0.192626	0.455479	0.175762	0.251626	0.211602	0.0799263	0.300971	PP
GSM1021267	-0.151442	0.0188241	0.202237	0.3131	0.392593	0.219673	0.658808	0.358367	0.271102	0.352775	-0.0536199	0.360994	-0.02873	0.515184	0.100902	0.0777934	0.172456	0.138253	0.379737	0.273838	0.0793207	-0.166749	0.511024	0.0479284	0.206384	0.193151	0.0587109	0.237952	PN
GSM1021268	-0.165773	0.221441	0.24581	0.291181	0.378781	0.275709	0.615893	0.34078	0.27141	0.392297	-0.0923033	0.370629	-0.00666839	0.487446	0.0359351	0.0567903	0.197994	0.123358	0.398089	0.233468	0.0564349	0.152205	0.457125	0.0725562	0.194388	0.16103	0.087101	0.239318	PP
GSM1021269	-0.177272	0.0947002	0.204607	0.283957	0.387894	0.218094	0.637515	0.406674	0.321544	0.394878	-0.0264207	0.450441	0.0267292	0.505471	0.0808205	0.24774	0.191899	0.21111	0.410091	0.265459	0.0548567	-0.0680576	0.471767	0.160336	0.255095	0.203578	0.0810631	0.247705	PN
GSM1021270	-0.181676	0.248331	0.291773	0.310052	0.369614	0.260887	0.610664	0.379674	0.290737	0.422074	-0.0418616	0.434763	0.0430484	0.496773	0.0786077	0.190776	0.232303	0.197502	0.412735	0.30328	0.0556862	0.151197	0.467459	0.206314	0.260287	0.203138	0.0710036	0.295535	PP
GSM1021271	-0.252115	-0.0416839	0.134118	0.277505	0.401227	0.228569	0.640818	0.396635	0.334231	0.386917	-0.112503	0.407319	0.0286638	0.503873	0.0787518	0.237888	0.153666	0.242581	0.397916	0.289014	0.050618	-0.0915339	0.482943	0.187834	0.25496	0.195107	0.0692209	0.274133	PN
GSM1021272	-0.150281	0.238441	0.258838	0.277248	0.370703	0.254949	0.629821	0.37884	0.297243	0.4043	-0.0633499	0.399004	0.0387039	0.498766	0.103529	0.170465	0.222064	0.205496	0.421588	0.294945	0.0707086	0.0889815	0.475834	0.158762	0.237148	0.202262	0.0676552	0.328095	PP
GSM1021273	-0.183567	-0.121529	0.125223	0.275857	0.391462	0.264949	0.646513	0.368971	0.26928	0.348621	-0.198378	0.30763	-0.00352193	0.51144	0.0709767	0.139034	0.107887	0.174667	0.424834	0.29078	0.0301174	-0.17154	0.492517	0.0768409	0.19264	0.172288	0.0657697	0.238115	PN
GSM1021274	-0.132646	0.174547	0.292795	0.316337	0.393721	0.244701	0.649808	0.371384	0.287341	0.430242	-0.0904097	0.418241	0.0441549	0.491026	0.0982591	0.178592	0.246248	0.179374	0.440915	0.311803	0.0755091	0.107409	0.500002	0.163883	0.274211	0.209719	0.0791553	0.26595	PP
GSM1021275	-0.140508	0.085506	0.229637	0.3154	0.420681	0.218735	0.678567	0.387104	0.307763	0.425889	-0.101531	0.42574	0.039519	0.51858	0.126886	0.214867	0.23392	0.200409	0.433453	0.309823	0.0694384	-0.0728875	0.510362	0.194973	0.283605	0.228839	0.0552131	0.262523	PN
GSM1021276	-0.159405	0.215156	0.293392	0.328825	0.391599	0.271055	0.599075	0.361299	0.252676	0.419177	-0.135092	0.389989	0.0062709	0.49718	0.11765	0.105506	0.232507	0.163094	0.425785	0.275618	0.0681833	0.16103	0.477575	0.173445	0.230853	0.194648	0.0999663	0.274971	PP
GSM1021277	-0.205107	0.0185912	0.195308	0.285157	0.396328	0.229931	0.638425	0.398061	0.283749	0.388709	-0.103313	0.449968	0.0383611	0.492978	0.113029	0.208379	0.19516	0.166115	0.417729	0.284196	0.0640367	-0.00899663	0.467139	0.165205	0.232797	0.199573	0.0475608	0.262436	PN
GSM1021278	-0.192599	0.0887449	0.195306	0.286346	0.37908	0.241957	0.648872	0.387039	0.294639	0.390785	-0.0758239	0.393289	0.0161486	0.49377	0.0724647	0.121266	0.174684	0.215308	0.379679	0.309013	0.069272	0.0223284	0.490382	0.130132	0.223085	0.194001	0.0523879	0.307062	PP
GSM1021279	-0.192638	-0.0632428	0.149107	0.284541	0.382967	0.227581	0.6569	0.388023	0.316518	0.380831	-0.135471	0.385088	0.0332542	0.507171	0.0887904	0.153386	0.141322	0.197755	0.392676	0.279165	0.0406183	-0.087973	0.487434	0.0937135	0.219562	0.193832	0.0634242	0.269119	PN
GSM1021280	-0.187471	0.0458166	0.16288	0.248239	0.362452	0.219683	0.617527	0.380648	0.306527	0.401017	-0.0727078	0.420188	0.0332847	0.479886	0.0838589	0.158904	0.14031	0.189738	0.384998	0.275391	0.0488986	0.0490816	0.478981	0.158235	0.232942	0.176961	0.0534363	0.30691	PP
GSM1021281	-0.169364	-0.133624	0.0902286	0.287941	0.398984	0.210627	0.646539	0.385739	0.335399	0.398805	-0.134826	0.403864	0.0476977	0.485688	0.109918	0.197611	0.0538813	0.182134	0.404415	0.29231	0.0770578	-0.108131	0.492993	0.158485	0.226789	0.176396	0.0719301	0.28608	PN
GSM1021282	-0.144707	0.187465	0.259918	0.294485	0.36612	0.243306	0.617442	0.367666	0.280747	0.416306	-0.0462011	0.415725	0.0264638	0.501177	0.095683	0.160031	0.243203	0.133049	0.411598	0.29876	0.0563723	0.209904	0.499404	0.181411	0.24819	0.198147	0.071264	0.293101	PP
GSM1021283	-0.142099	-0.0400509	0.1306	0.298524	0.396419	0.184478	0.663561	0.411161	0.330164	0.42503	-0.0235383	0.420278	0.0587327	0.501974	0.10882	0.207434	0.196667	0.212938	0.401718	0.314839	0.0701832	-0.0684	0.492443	0.208069	0.255376	0.208819	0.0596096	0.28033	PN
GSM1021284	-0.190065	0.137262	0.214472	0.30202	0.36823	0.242652	0.618728	0.427193	0.310074	0.430225	-0.0888793	0.463691	0.107881	0.488634	0.114852	0.217174	0.230181	0.181005	0.382709	0.307017	0.0598129	0.114218	0.487984	0.263151	0.285974	0.196915	0.0498413	0.317232	PP
GSM1021285	-0.239811	-0.128421	0.060211	0.287344	0.365777	0.225309	0.64986	0.422026	0.308917	0.375798	-0.179639	0.377419	0.0574781	0.485715	0.0980711	0.14744	-0.0321193	0.178363	0.370499	0.293683	0.083711	-0.0638427	0.511572	0.176242	0.224149	0.171122	0.0437085	0.276394	PN
GSM1021286	-0.0989471	0.210671	0.270047	0.317208	0.36576	0.238739	0.633654	0.425982	0.297359	0.448915	-0.0620807	0.427654	0.125793	0.504405	0.11222	0.133676	0.267203	0.170528	0.407338	0.324263	0.06853	0.114303	0.469062	0.194602	0.281921	0.216094	0.0376135	0.296181	PP
GSM1021287	-0.144636	0.0207349	0.143561	0.311779	0.376943	0.19559	0.646441	0.411004	0.305972	0.428246	-0.0988591	0.416794	0.0930384	0.503248	0.132866	0.187315	0.175307	0.186117	0.393235	0.310259	0.0537598	-0.0679956	0.478419	0.181283	0.255169	0.201744	0.0525879	0.270501	PN
GSM1021288	-0.196616	0.169875	0.229004	0.291779	0.352707	0.255079	0.618336	0.40176	0.284708	0.429933	-0.073395	0.4432	0.0669304	0.482653	0.0919821	0.16172	0.211144	0.182903	0.387505	0.288307	0.0579589	0.173356	0.486113	0.226825	0.270485	0.186177	0.0624825	0.334511	PP
GSM1021289	-0.23813	-0.100006	0.0691262	0.272906	0.395725	0.211308	0.647066	0.395754	0.31421	0.384223	-0.145701	0.391888	0.0494576	0.489748	0.0660919	0.145116	0.0100626	0.222898	0.377029	0.269086	0.056114	-0.0467104	0.485362	0.135749	0.228425	0.157084	0.0432192	0.308729	PN
GSM1021290	-0.143391	0.240895	0.247533	0.296202	0.353047	0.250689	0.625647	0.410484	0.296018	0.426388	-0.075362	0.411382	0.0844391	0.506109	0.124902	0.161814	0.263334	0.158231	0.394726	0.309101	0.0668559	0.174957	0.47054	0.221904	0.260673	0.189416	0.0866819	0.313935	PP
GSM1021291	-0.200667	-0.164984	0.0827216	0.258821	0.386213	0.213667	0.653643	0.400661	0.297565	0.366316	-0.110432	0.338194	0.0440512	0.503709	0.0610381	0.0984568	0.042798	0.202985	0.383757	0.279545	0.0287257	-0.0545737	0.482462	0.0967522	0.194487	0.165625	0.0505582	0.288657	PN
GSM1021292	-0.123117	0.165484	0.283958	0.304702	0.355129	0.217826	0.635014	0.423628	0.324284	0.426916	-0.071349	0.432504	0.101907	0.502961	0.138497	0.247169	0.2586	0.186336	0.406787	0.310774	0.0651186	0.0893837	0.481067	0.246275	0.281573	0.221842	0.0530986	0.331828	PP
GSM1021293	-0.17363	-0.035441	0.181881	0.284174	0.393309	0.207051	0.647901	0.423934	0.324784	0.399944	-0.0908031	0.400749	0.0744493	0.5189	0.109416	0.223453	0.185117	0.207412	0.405213	0.287579	0.0433417	-0.0768474	0.478185	0.161344	0.251471	0.205816	0.0653366	0.310054	PN
GSM1021294	-0.15919	0.178486	0.223276	0.273166	0.369065	0.216116	0.628968	0.41576	0.307842	0.410653	-0.0965157	0.428084	0.0707586	0.487044	0.107498	0.209963	0.200207	0.178007	0.391787	0.283843	0.0745851	0.100474	0.486972	0.232401	0.245947	0.194262	0.050415	0.32809	PP
GSM1021295	-0.17672	0.00172719	0.140228	0.265117	0.397629	0.215841	0.657406	0.409011	0.305241	0.379336	-0.0990675	0.390673	0.0498582	0.504393	0.103864	0.212039	0.146975	0.167937	0.37632	0.30873	0.101557	-0.0969636	0.502766	0.209379	0.219573	0.203979	0.0527547	0.324166	PN
GSM1296074	-0.1537	0.274918	0.30399	0.316249	0.376308	0.258422	0.620149	0.42718	0.281457	0.435968	-0.0160071	0.455979	0.0775235	0.514396	0.15581	0.201802	0.297548	0.122325	0.402661	0.314427	0.103753	0.25322	0.453862	0.276265	0.275575	0.219241	0.121854	0.317545	PP
GSM1296075	-0.187676	0.0231314	0.157526	0.297565	0.365469	0.191671	0.638101	0.429087	0.30511	0.380276	-0.0367565	0.443998	0.0286574	0.515913	0.134458	0.206558	0.183576	0.199948	0.388556	0.281055	0.059046	-0.0602047	0.473809	0.187088	0.245628	0.200832	0.0526845	0.295329	PN
GSM1296076	-0.191446	0.183916	0.241565	0.287904	0.36315	0.247966	0.600087	0.402732	0.287499	0.402198	0.0133275	0.417372	0.0568754	0.498341	0.104977	0.197845	0.183565	0.152162	0.38068	0.272408	0.056757	0.177753	0.439801	0.193823	0.233344	0.199369	0.0796888	0.317641	PP
GSM1296077	-0.230913	-0.0257584	0.126028	0.270717	0.409699	0.197431	0.639188	0.375543	0.335693	0.362214	-0.0857137	0.358566	0.010835	0.504696	0.0872376	0.188941	0.0757349	0.238588	0.360299	0.293613	0.0505231	-0.0549586	0.463753	0.0975551	0.190419	0.173771	0.0449798	0.300225	PN
GSM1296078	-0.224975	0.172206	0.198825	0.274662	0.369877	0.243798	0.606104	0.386481	0.297048	0.392879	-0.103775	0.403188	0.0651368	0.479971	0.101027	0.165162	0.173719	0.171842	0.364024	0.279898	0.0517831	0.173101	0.447382	0.198862	0.232146	0.185038	0.0687273	0.319704	PP
GSM1296079	-0.221096	-0.0358307	0.0957789	0.264861	0.403636	0.226272	0.65516	0.387484	0.317862	0.390159	-0.112349	0.322891	0.0178287	0.505712	0.0786691	0.198515	0.0616917	0.187816	0.35842	0.308947	0.0614526	-0.0700718	0.471942	0.0993164	0.173315	0.166258	0.0606746	0.30166	PN
GSM1296080	-0.168354	0.201686	0.224747	0.280822	0.378419	0.225658	0.60018	0.348496	0.26503	0.385104	-0.108764	0.331528	0.00570149	0.502752	0.101533	0.0451398	0.190732	0.177039	0.376474	0.266797	0.0581698	0.119591	0.437187	0.0680043	0.149218	0.165631	0.0638721	0.283311	PP
GSM1296081	-0.216421	-0.113464	0.147035	0.351573	0.364609	0.206737	0.658945	0.3751	0.305528	0.381279	-0.0796609	0.365079	0.0476564	0.518008	0.118642	0.17955	0.151709	0.198656	0.372421	0.314886	0.055444	-0.122072	0.497745	0.181329	0.238547	0.217119	0.0678926	0.206824	PN
GSM1296082	-0.115143	0.261318	0.307914	0.308613	0.371551	0.265127	0.604189	0.38178	0.270858	0.395949	-0.0422346	0.429859	0.0828266	0.489464	0.107728	0.229212	0.275766	0.165838	0.379954	0.288192	0.0584854	0.200079	0.456473	0.223022	0.250688	0.200153	0.0711453	0.295056	PP
GSM1296083	-0.193825	-0.0449795	0.163061	0.371222	0.396967	0.228295	0.663232	0.387663	0.310826	0.418382	-0.10243	0.392626	0.0544605	0.49779	0.117865	0.222471	0.221128	0.245523	0.360498	0.321957	0.110559	-0.0713813	0.512019	0.181029	0.246138	0.216636	0.0422343	0.246155	PN
GSM1296084	-0.20414	0.144945	0.234175	0.260938	0.36651	0.217716	0.618437	0.356501	0.30265	0.37518	-0.123772	0.358074	0.0119498	0.477247	0.0712377	0.0984543	0.138006	0.15929	0.370477	0.280706	0.0460444	0.0434384	0.469538	0.0653021	0.194703	0.189275	0.0495744	0.309562	PP
GSM1296085	-0.226075	0.00408019	0.197162	0.263056	0.380299	0.219061	0.642145	0.36662	0.287651	0.340976	-0.136582	0.33578	0.0234044	0.51287	0.0854815	0.0837144	0.104561	0.142951	0.347258	0.281332	0.0474606	-0.102298	0.489929	0.0110791	0.169488	0.182159	0.0671303	0.291058	PN
GSM1296086	-0.144851	0.198422	0.286172	0.307699	0.374936	0.252316	0.62953	0.39696	0.28444	0.397625	-0.0548543	0.394298	0.05876	0.505663	0.122083	0.211318	0.246967	0.184724	0.385794	0.25877	0.0667331	0.1686	0.472937	0.206145	0.246597	0.216935	0.0564813	0.301295	PP
GSM1296087	-0.180136	0.0462505	0.188722	0.278842	0.396106	0.213838	0.638595	0.380501	0.315468	0.366969	-0.0854714	0.364025	0.0372536	0.52292	0.12682	0.188614	0.194992	0.213205	0.334676	0.275893	0.0451453	-0.0643599	0.459392	0.123336	0.221915	0.205931	0.047522	0.290332	PN
GSM1296088	-0.163799	0.224871	0.334245	0.261396	0.361239	0.232962	0.642404	0.375893	0.311124	0.408985	-0.0203196	0.390159	0.0463799	0.489481	0.101822	0.113001	0.219543	0.188852	0.393276	0.293952	0.0822327	0.0875713	0.478846	0.1236	0.229339	0.222324	0.0367385	0.333612	PP
GSM1296089	-0.165761	-0.0969216	0.182541	0.304027	0.396044	0.239975	0.662079	0.397121	0.31971	0.407852	-0.0743825	0.365569	0.0586431	0.496235	0.128135	0.167531	0.11856	0.203817	0.399836	0.292521	0.0744813	-0.0927399	0.503872	0.104698	0.210211	0.211033	0.0430208	0.299867	PN
GSM1296090	-0.132978	0.228983	0.326733	0.358721	0.375034	0.237328	0.643046	0.435727	0.286143	0.422701	-0.0541938	0.4512	0.0765131	0.492354	0.16536	0.218893	0.320864	0.156503	0.386772	0.321354	0.110597	0.170923	0.483331	0.2645	0.298528	0.241606	0.0586587	0.303879	PP
GSM1296091	-0.243171	-0.0417096	0.202704	0.280535	0.37823	0.219193	0.630727	0.403274	0.261292	0.364104	-0.122237	0.340986	0.0414694	0.508533	0.103769	0.101726	0.114599	0.18878	0.381147	0.225976	0.0418792	-0.0596766	0.44848	0.0515688	0.208977	0.194534	0.0538741	0.250829	PN
GSM1296092	-0.147542	0.214754	0.307375	0.294221	0.374012	0.24761	0.608641	0.382775	0.259258	0.385593	-0.0996644	0.418555	0.0599674	0.500504	0.134473	0.130068	0.235379	0.195008	0.386078	0.284507	0.0709662	0.195866	0.45595	0.175678	0.252285	0.21175	0.0800229	0.304659	PP
GSM1296093	-0.153618	0.0200463	0.20732	0.313965	0.393075	0.221409	0.66017	0.360768	0.274184	0.355987	-0.052158	0.362685	-0.0267958	0.516466	0.100605	0.0818414	0.176491	0.138211	0.378257	0.273498	0.0800991	-0.164598	0.512597	0.0551048	0.207564	0.194265	0.0587869	0.240417	PN
GSM1296094	-0.164255	0.220891	0.250478	0.289961	0.378798	0.275643	0.6177	0.345491	0.272143	0.390537	-0.0863883	0.374332	-0.00457909	0.487389	0.0400921	0.0624112	0.199665	0.119169	0.398883	0.235118	0.0574671	0.152855	0.458154	0.0813468	0.194443	0.162936	0.086265	0.24181	PP
GSM1296095	-0.176444	0.0946714	0.206598	0.282859	0.386101	0.216143	0.637225	0.405692	0.320773	0.394097	-0.0239859	0.450067	0.0290023	0.506745	0.0817207	0.247454	0.192912	0.20957	0.4102	0.265632	0.0542321	-0.0667544	0.470819	0.162144	0.256453	0.204149	0.0828091	0.250495	PN
GSM1296096	-0.182403	0.248198	0.293739	0.309622	0.36822	0.261	0.611345	0.380775	0.292356	0.423372	-0.0431624	0.437093	0.040698	0.497424	0.080074	0.191926	0.234769	0.198939	0.410699	0.30187	0.0550499	0.149469	0.468051	0.209402	0.262607	0.20525	0.0687683	0.29686	PP
GSM1296097	-0.251427	-0.0465541	0.133747	0.277018	0.399048	0.228001	0.64119	0.397894	0.333563	0.384994	-0.111786	0.407413	0.0286176	0.50408	0.0796103	0.238781	0.156347	0.243957	0.394897	0.288424	0.0509922	-0.0910655	0.482139	0.18777	0.255829	0.196651	0.069558	0.277256	PN
GSM1296098	-0.183077	0.160818	0.216525	0.291782	0.379426	0.256766	0.60746	0.315196	0.261891	0.386836	-0.179759	0.350447	0.0119549	0.489059	0.0640325	0.0617827	0.152491	0.146882	0.401921	0.241713	0.0293733	0.101664	0.449935	0.0611888	0.181992	0.146851	0.0570735	0.223255	PP
GSM1296099	-0.148108	0.238202	0.260758	0.276441	0.370713	0.253928	0.629553	0.379964	0.299953	0.404834	-0.0619347	0.40053	0.038192	0.496905	0.103096	0.171386	0.223476	0.207606	0.421925	0.295275	0.0713559	0.0929225	0.47654	0.163672	0.239395	0.203584	0.068958	0.328526	PP
GSM1296100	-0.179853	-0.122344	0.123913	0.280512	0.392527	0.263533	0.646961	0.371638	0.269049	0.351101	-0.192214	0.308953	-0.00368301	0.511746	0.071936	0.143817	0.108103	0.17438	0.425618	0.293417	0.0307748	-0.164047	0.494515	0.0793997	0.193623	0.173482	0.0676791	0.239917	PN
GSM1296101	-0.133255	0.174262	0.295723	0.316125	0.393428	0.242281	0.649902	0.374096	0.287987	0.430892	-0.0883496	0.420548	0.0459387	0.492941	0.0974036	0.182814	0.246483	0.180586	0.440721	0.312072	0.0771065	0.101211	0.500997	0.169093	0.27544	0.211326	0.0773869	0.267438	PP
GSM1296102	-0.138149	0.0832139	0.230576	0.314939	0.418979	0.21909	0.678099	0.388323	0.309524	0.428903	-0.0976323	0.426789	0.040205	0.517173	0.125892	0.214343	0.227883	0.200744	0.433975	0.311432	0.0698451	-0.068125	0.51043	0.194318	0.284969	0.230708	0.0526346	0.264654	PN
GSM1296103	-0.162835	0.212708	0.29543	0.326246	0.391897	0.270461	0.59985	0.366034	0.253895	0.420734	-0.132462	0.391468	0.00581321	0.497505	0.116348	0.108907	0.234203	0.160277	0.4273	0.278801	0.0686161	0.161722	0.477121	0.178971	0.231336	0.195687	0.102889	0.277445	PP
GSM1296104	-0.207579	0.0168807	0.192281	0.286498	0.396589	0.231639	0.638084	0.397123	0.283479	0.389619	-0.102586	0.450409	0.037067	0.493327	0.114153	0.211367	0.195577	0.169333	0.416932	0.286551	0.0624298	-0.00792361	0.468274	0.166191	0.233132	0.200377	0.0473267	0.264239	PN
GSM1296105	-0.192742	0.0890881	0.197425	0.286596	0.379163	0.243142	0.649699	0.391086	0.293511	0.390106	-0.0765742	0.394283	0.0164981	0.493791	0.0732249	0.12743	0.175822	0.213333	0.380953	0.309579	0.070281	0.0246472	0.49037	0.135894	0.226597	0.193079	0.0518652	0.306931	PP
GSM1296106	-0.19146	-0.0594654	0.150142	0.287295	0.38256	0.226086	0.657049	0.390528	0.317739	0.380496	-0.13219	0.388308	0.0343573	0.506286	0.0908058	0.152127	0.1431	0.197427	0.393867	0.279828	0.0419591	-0.0832912	0.486802	0.0966356	0.220117	0.195985	0.0639082	0.272126	PN
GSM1296107	-0.185613	0.0464241	0.160024	0.249197	0.361548	0.218371	0.617045	0.383904	0.308365	0.399236	-0.0673713	0.421615	0.0356148	0.480424	0.0844145	0.161609	0.14147	0.190207	0.385249	0.276732	0.0499781	0.051052	0.48006	0.162593	0.232765	0.177126	0.0570611	0.30896	PP
GSM1296108	-0.170416	-0.137927	0.0915149	0.288689	0.398901	0.209384	0.648018	0.388776	0.337291	0.399993	-0.135518	0.404415	0.0465442	0.484609	0.110427	0.202645	0.0550286	0.182857	0.404989	0.291637	0.0772765	-0.0986819	0.492347	0.159861	0.228974	0.178307	0.0735705	0.288765	PN
GSM1296109	-0.143665	0.189739	0.263394	0.292259	0.365456	0.242496	0.617008	0.369723	0.284317	0.418457	-0.0425068	0.415714	0.0281357	0.502116	0.0967434	0.163349	0.243203	0.132845	0.410812	0.300451	0.0563365	0.213671	0.49855	0.186024	0.249864	0.198053	0.0725717	0.295746	PP
GSM1296110	-0.142232	-0.0376039	0.132004	0.301249	0.396121	0.182308	0.66487	0.411372	0.330572	0.426659	-0.0233338	0.420807	0.0591573	0.501529	0.109175	0.210946	0.20076	0.212069	0.40095	0.313013	0.0700382	-0.0676964	0.493517	0.207551	0.256407	0.209045	0.0606781	0.282473	PN
GSM1296111	-0.188133	0.137001	0.21844	0.302016	0.368283	0.242762	0.61959	0.4277	0.307541	0.429265	-0.0891323	0.462385	0.107328	0.489014	0.114634	0.216246	0.230977	0.183845	0.382144	0.307973	0.0604174	0.111666	0.487733	0.266011	0.286727	0.199131	0.0520688	0.319605	PP
GSM1296112	-0.238514	-0.129977	0.0605837	0.289948	0.367582	0.224487	0.649636	0.424435	0.308741	0.376809	-0.174331	0.379074	0.0613843	0.48453	0.0979318	0.149318	-0.0285108	0.181634	0.36999	0.293157	0.0847264	-0.0589363	0.512039	0.176635	0.224793	0.171854	0.0432679	0.277149	PN
GSM1296113	-0.0987855	0.21419	0.269284	0.318189	0.36636	0.23751	0.633722	0.429673	0.295717	0.448641	-0.0596385	0.430038	0.12607	0.504866	0.112458	0.136207	0.26835	0.172399	0.404596	0.325496	0.0698138	0.119167	0.469336	0.199471	0.284406	0.216288	0.0383861	0.295592	PP
GSM1296114	-0.145972	0.0228607	0.142905	0.31301	0.379167	0.196021	0.647323	0.410502	0.306777	0.42772	-0.0957733	0.418767	0.0941469	0.502278	0.134192	0.190402	0.177265	0.184321	0.391186	0.310113	0.053695	-0.0610981	0.47844	0.182075	0.256235	0.20107	0.0505947	0.275477	PN
GSM1296115	-0.195939	0.171191	0.228463	0.291192	0.352142	0.255522	0.61946	0.403199	0.28549	0.430764	-0.0707553	0.444061	0.0656689	0.483721	0.0936202	0.164987	0.213389	0.187293	0.387966	0.288944	0.0603575	0.17597	0.486421	0.228622	0.269867	0.185216	0.0639972	0.33523	PP
GSM1296116	-0.233899	-0.101228	0.0700643	0.272777	0.397463	0.210883	0.646096	0.398127	0.316984	0.385107	-0.14679	0.393337	0.0496977	0.490383	0.0665964	0.14647	0.0112127	0.228509	0.37475	0.268305	0.0561664	-0.0475652	0.48537	0.136593	0.22989	0.158529	0.042037	0.308445	PN
GSM1296117	-0.14649	0.241041	0.248256	0.295847	0.353886	0.249609	0.625514	0.408298	0.29292	0.42526	-0.0727001	0.412292	0.0849594	0.506209	0.124514	0.167365	0.265496	0.161363	0.393849	0.310188	0.068072	0.173742	0.469998	0.220962	0.262441	0.191112	0.0867334	0.31734	PP
GSM1296118	-0.199003	-0.16382	0.0814621	0.257602	0.385949	0.21299	0.65207	0.402757	0.299367	0.366363	-0.107825	0.339004	0.0416613	0.504424	0.0610966	0.101974	0.046322	0.200938	0.382236	0.280109	0.0304062	-0.0536623	0.484475	0.102661	0.196002	0.16841	0.0501484	0.289524	PN
GSM1296119	-0.124683	0.166596	0.281916	0.304618	0.355832	0.216956	0.634949	0.424935	0.321928	0.426206	-0.0713901	0.433276	0.103384	0.501135	0.139981	0.249437	0.25984	0.187425	0.407619	0.309134	0.0651923	0.0951707	0.479298	0.246241	0.282829	0.221058	0.0542479	0.332758	PP
GSM1296120	-0.173643	-0.0349846	0.183144	0.286	0.394523	0.209044	0.647768	0.423822	0.325732	0.400675	-0.0884159	0.402584	0.0786966	0.518322	0.109645	0.224977	0.187676	0.207088	0.404913	0.287184	0.0435502	-0.0731118	0.479383	0.164769	0.252351	0.207375	0.0654996	0.312476	PN
GSM1296121	-0.163327	0.180745	0.223732	0.274289	0.368852	0.218852	0.629264	0.416298	0.308587	0.412676	-0.0982961	0.430271	0.0702253	0.486724	0.109447	0.212228	0.203032	0.181812	0.390516	0.285956	0.0752157	0.0982089	0.48656	0.234144	0.248243	0.194856	0.053058	0.328498	PP
GSM1296122	-0.173163	0.00123716	0.141529	0.264427	0.397452	0.213824	0.657199	0.410013	0.308444	0.378689	-0.0991042	0.392771	0.0475949	0.503602	0.104175	0.212159	0.147756	0.167626	0.376396	0.308751	0.101426	-0.0969555	0.502862	0.209224	0.221275	0.204105	0.0533289	0.323754	PN
GSM2066635	-0.112597	0.258595	0.33027	0.302318	0.365286	0.256702	0.629691	0.361166	0.273993	0.417184	-0.0744156	0.404175	0.0836839	0.503008	0.125271	0.132211	0.240217	0.181757	0.393589	0.313047	0.0759529	0.12532	0.463066	0.220448	0.235068	0.201921	0.0704248	0.337475	PP
GSM2066636	-0.120545	0.188389	0.290796	0.295754	0.395393	0.268748	0.617854	0.348084	0.26959	0.402712	-0.0521518	0.382432	0.0501532	0.487212	0.0894112	0.145082	0.20082	0.164981	0.407541	0.311398	0.0492687	0.118151	0.470521	0.162297	0.213985	0.192114	0.0441689	0.296494	PP
GSM2066637	-0.124758	0.241541	0.327362	0.321869	0.36139	0.260657	0.625661	0.385681	0.268064	0.433252	-0.0474364	0.397161	0.0593337	0.504263	0.135272	0.159581	0.289329	0.142617	0.382706	0.305932	0.0862727	0.170148	0.473687	0.241725	0.250904	0.214196	0.0489062	0.289944	PP
GSM2066638	-0.102086	0.290951	0.339676	0.341147	0.356159	0.26747	0.635034	0.412496	0.274038	0.444723	-0.0275542	0.428973	0.091377	0.508478	0.171205	0.220527	0.334812	0.165839	0.385876	0.331024	0.116492	0.189816	0.498352	0.28693	0.278769	0.23497	0.0775986	0.335624	PP
GSM2066639	-0.165051	0.261338	0.252003	0.29343	0.381599	0.231913	0.61199	0.355089	0.259628	0.406006	-0.102196	0.340498	0.0240161	0.50406	0.0981976	0.0193718	0.217416	0.198985	0.370584	0.236093	0.0501828	0.121296	0.441668	0.0626902	0.213435	0.175002	0.0551653	0.303135	PP
GSM2066640	-0.110167	0.261422	0.30333	0.315573	0.365362	0.25828	0.608081	0.367341	0.257645	0.439142	-0.0457833	0.39425	0.0586942	0.509327	0.0889299	0.0972834	0.255361	0.155418	0.420921	0.254935	0.0465719	0.197923	0.448869	0.174596	0.234606	0.204398	0.0951632	0.255059	PP
GSM2066641	-0.189158	0.21305	0.231442	0.275502	0.380926	0.263018	0.615015	0.392419	0.286312	0.411199	-0.0405879	0.414055	0.040502	0.497054	0.0876177	0.133226	0.204902	0.180856	0.3877	0.30444	0.0691273	0.154424	0.476248	0.16614	0.245504	0.205497	0.0787807	0.305335	PP
GSM2066642	-0.174736	0.245518	0.224824	0.269224	0.347647	0.265265	0.607329	0.376938	0.280878	0.370059	-0.0684062	0.399783	0.0440317	0.510025	0.102178	0.1892	0.178507	0.104588	0.371228	0.27734	0.0956086	0.157687	0.478396	0.186293	0.195042	0.187084	0.0934408	0.392246	PP
GSM2066643	-0.153439	0.260193	0.320652	0.309037	0.378146	0.233992	0.638116	0.388296	0.305631	0.434673	0.0604443	0.435507	0.0682965	0.515908	0.106093	0.216838	0.312953	0.201974	0.380586	0.294405	0.0986288	0.112108	0.470144	0.255017	0.26447	0.227176	0.0577777	0.342174	PP
GSM2066644	-0.131062	0.268815	0.307265	0.320267	0.377201	0.248005	0.647044	0.40658	0.297037	0.438884	-0.0243939	0.440083	0.0804625	0.506234	0.127317	0.196832	0.298761	0.212515	0.417728	0.333182	0.099912	0.139356	0.490322	0.27686	0.276808	0.232732	0.0844547	0.316007	PP
GSM2066645	-0.216696	0.211434	0.228757	0.303686	0.370025	0.2484	0.630266	0.413864	0.29744	0.411033	-0.013549	0.437541	0.0449423	0.507212	0.100567	0.203416	0.24649	0.164478	0.392918	0.285684	0.0788427	0.152998	0.493218	0.251439	0.287015	0.206028	0.0879958	0.294361	PP
GSM2066646	-0.154336	0.23999	0.269896	0.279255	0.362394	0.2562	0.614603	0.354734	0.264533	0.391602	-0.0943856	0.382602	0.0218674	0.503367	0.0864959	0.176089	0.205756	0.14902	0.405656	0.299989	0.0655421	0.153132	0.477687	0.150437	0.195598	0.206139	0.0748924	0.286046	PP
GSM2066647	-0.161041	0.206541	0.273106	0.299378	0.350762	0.246335	0.618371	0.379161	0.27639	0.398026	-0.0560277	0.412938	0.0452103	0.498975	0.121233	0.194994	0.231296	0.138431	0.394461	0.310868	0.0825148	0.155391	0.487089	0.209482	0.231215	0.215488	0.0698131	0.316357	PP
GSM2066648	-0.165778	0.202507	0.288096	0.301794	0.392063	0.226921	0.644137	0.393584	0.28536	0.414583	-0.0743052	0.402854	0.0483686	0.503818	0.118795	0.157873	0.227511	0.185741	0.392744	0.299961	0.0800423	0.0983014	0.476138	0.191647	0.24064	0.218618	0.0734305	0.320139	PP
GSM2066649	-0.223932	0.0354972	0.16032	0.249403	0.37284	0.213657	0.607239	0.403533	0.271344	0.391319	-0.142755	0.405089	0.0570602	0.514685	0.0933499	0.134764	0.151077	0.109683	0.381975	0.24831	0.0347745	0.110016	0.42791	0.0610824	0.21709	0.169169	0.0546773	0.269958	PP
GSM2066650	-0.144281	0.204444	0.243678	0.279141	0.385617	0.250327	0.625471	0.378325	0.295857	0.404829	-0.0592366	0.391603	0.0379304	0.485035	0.0883266	0.126937	0.170761	0.159381	0.367535	0.304372	0.0696086	0.0904547	0.460039	0.163888	0.213061	0.192534	0.0587327	0.318065	PP
GSM2066651	-0.105957	0.172823	0.253057	0.305383	0.38137	0.221278	0.653764	0.412015	0.323849	0.438544	-0.0675106	0.415623	0.107827	0.491364	0.114326	0.208393	0.259221	0.193835	0.379488	0.310339	0.0867621	0.0600595	0.461748	0.231829	0.26211	0.221642	0.0366498	0.315039	PP
GSM2066652	-0.116021	0.202481	0.261876	0.292983	0.361903	0.242875	0.627616	0.383146	0.303239	0.42563	-0.063699	0.435028	0.047724	0.487986	0.0927793	0.169047	0.238475	0.186013	0.389984	0.309432	0.0799074	0.17997	0.454817	0.200036	0.256666	0.216653	0.0633247	0.314185	PP
GSM2066653	-0.174959	0.193898	0.254082	0.2854	0.361694	0.24534	0.634587	0.416556	0.294776	0.409024	-0.0680909	0.427635	0.0760004	0.499986	0.123747	0.186553	0.247999	0.173609	0.394051	0.316251	0.0792818	0.150571	0.474817	0.209024	0.248285	0.204687	0.058493	0.30365	PP
GSM2066654	-0.205722	0.180849	0.222859	0.293521	0.365978	0.23386	0.634251	0.406261	0.309465	0.426453	-0.0611097	0.42881	0.0721901	0.49177	0.129789	0.210154	0.217658	0.160808	0.357135	0.321443	0.0864439	0.163337	0.470661	0.195092	0.263403	0.21089	0.0727422	0.333918	PP
GSM2066655	-0.202994	0.144861	0.198431	0.275415	0.398255	0.253224	0.596031	0.400781	0.289979	0.382824	-0.15557	0.404425	0.0464715	0.508314	0.111138	0.166645	0.204677	0.115362	0.3767	0.277238	0.0537995	0.12283	0.45414	0.11763	0.212566	0.162643	0.0637429	0.283718	PP
GSM2066656	-0.17417	0.13105	0.200823	0.281656	0.369333	0.264628	0.594723	0.361807	0.273719	0.380674	-0.092156	0.397318	0.0317268	0.47478	0.0629879	0.141557	0.183802	0.160753	0.38033	0.268045	0.0228009	0.0981913	0.470679	0.15761	0.220586	0.161129	0.0321483	0.268594	PP
GSM2066657	-0.165601	0.181635	0.257074	0.331763	0.382199	0.240045	0.66207	0.405471	0.30237	0.440676	-0.0416661	0.476212	0.076474	0.519586	0.194496	0.213883	0.318196	0.180109	0.412981	0.333007	0.139919	0.110705	0.50423	0.33357	0.325148	0.246088	0.0669795	0.291466	PP
GSM2066658	-0.178362	0.156614	0.199478	0.279024	0.387523	0.243906	0.614414	0.39374	0.295379	0.409868	-0.0318856	0.423497	0.045886	0.490933	0.120573	0.182488	0.18489	0.148557	0.369068	0.292574	0.0813157	0.202685	0.4715	0.171293	0.229602	0.186224	0.0806446	0.323004	PP
GSM2066659	-0.0855664	0.309434	0.341344	0.338281	0.363467	0.25757	0.658663	0.413776	0.300845	0.44847	-0.0199259	0.464224	0.14692	0.508456	0.1623	0.197855	0.344781	0.22132	0.415159	0.338468	0.11475	0.134119	0.489764	0.302803	0.315444	0.238586	0.0690523	0.324238	PP
GSM2066660	-0.174563	0.0965781	0.194498	0.30997	0.368204	0.245816	0.632565	0.418418	0.299325	0.419259	-0.101254	0.435852	0.0659032	0.4907	0.123584	0.187169	0.259543	0.173199	0.360425	0.305912	0.0889132	0.105251	0.480119	0.217021	0.274261	0.202031	0.065388	0.304723	PP
GSM2066661	-0.226741	0.145843	0.242	0.265236	0.377549	0.255839	0.60936	0.376101	0.264645	0.400232	-0.111704	0.373737	0.0426375	0.489204	0.0585608	0.0743302	0.173896	0.158931	0.395558	0.252509	0.0155621	0.123612	0.445583	0.11594	0.216535	0.166022	0.0693725	0.260686	PP
GSM2066662	-0.24464	-0.0684379	0.127172	0.260515	0.380964	0.224059	0.631994	0.390223	0.320608	0.365506	-0.138472	0.376019	0.0259141	0.480822	0.0814872	0.199674	0.0413862	0.23113	0.389165	0.279131	0.0294454	-0.0971402	0.497668	0.0873304	0.200703	0.178079	0.067039	0.278867	NN
GSM2066663	-0.208047	-0.0616224	0.167937	0.3057	0.396111	0.203431	0.653275	0.427384	0.338657	0.376061	-0.0868432	0.418723	0.0519255	0.50163	0.139587	0.1757	0.145201	0.234494	0.395949	0.282205	0.0476995	-0.0471059	0.482907	0.150856	0.29558	0.22239	0.0493595	0.249356	NN
GSM2066664	-0.200278	-0.168422	0.137443	0.273774	0.37578	0.207495	0.647537	0.425945	0.311737	0.362273	-0.132415	0.374611	0.0252432	0.491374	0.10371	0.168984	0.0924988	0.225227	0.392957	0.27375	0.0200046	-0.0873526	0.49964	0.15186	0.243476	0.184199	0.0680987	0.235038	NN
GSM2066665	-0.27646	-0.0523743	0.122771	0.234484	0.373763	0.220388	0.626644	0.420275	0.334431	0.359026	-0.114783	0.352003	0.0150884	0.484847	0.0631328	0.184481	0.0533534	0.273175	0.403945	0.267454	0.0144773	-0.111528	0.482102	0.0973812	0.204086	0.150215	0.0708751	0.274281	NN
GSM2066666	-0.201753	-0.121056	0.104472	0.280024	0.392314	0.205911	0.646199	0.398669	0.326033	0.363411	-0.120823	0.389423	0.0249052	0.490263	0.0977064	0.171774	0.13736	0.193914	0.402397	0.283478	0.0400026	-0.00345657	0.499985	0.0948582	0.252895	0.195508	0.0602627	0.283939	NN
GSM2066667	-0.126437	-0.130676	0.180764	0.331442	0.36989	0.242217	0.647068	0.396668	0.310713	0.380246	-0.0425634	0.412882	0.0418652	0.474065	0.136304	0.212176	0.15121	0.18991	0.441775	0.264552	0.0760738	-0.00798599	0.486263	0.137798	0.282636	0.225468	0.0792069	0.21285	NN
