# Supplementary material for: Experimental Validation of an Immune Cell Infiltration Signature in Psoriasis: Translating Computational Modeling to In Vivo Efficacy
Source: J Clin Lab Anal. 2026 Mar 19;40(8):e70203. doi: 10.1002/jcla.70203 (PMC13107425; doi:10.1002/jcla.70203)
Supplement: Supplementary file 7 — Table S6: The identified DEGs between C1 and C2 subcluster of PP. [file JCLA-40-e70203-s007.xlsx]

## Sheet: DEGs2
Supplementary Table S6. the identified DEGs between C1 and C2 subcluster of PP
Genes	logFC	AveExpr	t	P.Value	adj.P.Val	B	change
GPR183	0.919771	6.44069	21.5596	1.09511e-74	6.26402e-71	159.284	UP
SAMSN1	0.945521	5.56665	21.3503	1.23052e-73	5.27893e-70	156.886	UP
SRGN	1.02907	9.39214	19.3857	7.98275e-64	1.6767e-60	134.484	UP
SELL	0.906338	5.2174	19.0686	2.97028e-62	5.09701e-59	130.898	UP
MNDA	0.998934	6.04523	17.5365	9.65786e-55	7.53313e-52	113.745	UP
BIRC3	1.07305	6.54616	17.327	1.00035e-53	7.15249e-51	111.427	UP
TNFSF13B	1.0365	7.17396	17.0765	1.6192e-52	9.58122e-50	108.666	UP
C16orf54	0.896382	3.78469	16.3906	3.11685e-49	1.27345e-46	101.168	UP
CCR7	0.888898	6.02208	16.1532	4.17572e-48	1.49282e-45	98.5951	UP
C1QB	1.0104	6.12657	15.7415	3.64272e-46	1.09665e-43	94.165	UP
MRC1	1.01043	7.17876	15.7009	5.64967e-46	1.67152e-43	93.7299	UP
MPEG1	0.867543	7.27873	15.5597	2.58767e-45	6.93819e-43	92.2214	UP
RGS1	1.68037	7.66688	14.913	2.57504e-42	5.81416e-40	85.3793	UP
CD69	0.948351	4.15078	14.8652	4.26672e-42	9.5087e-40	84.8788	UP
CCL8	0.926902	6.11383	14.7405	1.59129e-41	3.28995e-39	83.5743	UP
C1QC	0.96658	6.44377	14.5333	1.4012e-40	2.82878e-38	81.4185	UP
CD14	0.868702	7.61363	13.6399	1.42515e-36	2.09022e-34	72.2763	UP
CD163	0.948704	7.25691	13.5041	5.6588e-36	7.89471e-34	70.9104	UP
CCL18	1.18758	7.7485	13.395	1.70416e-35	2.33948e-33	69.8185	UP
IL7R	0.860193	7.62811	13.3707	2.17694e-35	2.96478e-33	69.576	UP
CCL13	0.981004	6.78367	13.2889	4.96223e-35	6.70487e-33	68.76	UP
SLC2A3	0.962278	6.42971	12.2185	1.8596e-30	1.76302e-28	58.3339	UP
CXCL9	0.934287	7.88405	11.4593	2.42404e-27	1.81644e-25	51.2381	UP
CXCL13	1.24436	5.75958	10.8425	6.72027e-25	4.10391e-23	45.6778	UP
CCL19	1.08098	8.45101	10.5421	9.69907e-24	5.40376e-22	43.0406	UP
CXCL2	0.938054	6.47578	10.3914	3.63702e-23	1.93224e-21	41.7352	UP
CXCL11	0.889686	4.04701	10.3045	7.74626e-23	4.01589e-21	40.9886	UP
COL6A6	0.962426	5.6523	9.54527	4.78848e-20	1.8977e-18	34.6471	UP
CXCL8	1.41713	7.69248	9.08299	2.0297e-18	6.68516e-17	30.9544	UP
CXCL1	0.933621	6.78027	8.8927	9.13346e-18	2.74484e-16	29.4731	UP
PTX3	0.9694	4.11156	8.81364	1.69476e-17	4.94593e-16	28.8645	UP
CCL20	0.887033	7.50549	8.77568	2.27703e-17	6.56704e-16	28.5738	UP
APOBEC3A	0.872014	5.13139	8.58159	1.01622e-16	2.72325e-15	27.1019	UP
CYP4Z2P	0.913632	4.85634	7.69727	6.74209e-14	1.21655e-12	20.7186	UP
SLC1A6	-0.860847	6.16002	-7.57441	1.59334e-13	2.72327e-12	19.8752	DOWN
MMP1	0.92903	5.3764	7.40856	5.00128e-13	7.89427e-12	18.7542	UP
