# Supplementary material for: Experimental Validation of an Immune Cell Infiltration Signature in Psoriasis: Translating Computational Modeling to In Vivo Efficacy
Source: J Clin Lab Anal. 2026 Mar 19;40(8):e70203. doi: 10.1002/jcla.70203 (PMC13107425; doi:10.1002/jcla.70203)
Supplement: Supplementary file 9 — Table S8: The details pertaining to the WGCNA identified immune‐related genes. [file JCLA-40-e70203-s008.xlsx]

## Sheet: Supplementary Table S5
Supplementary Table S8. The details pertaining to the WGCNA identified immune-related genes
Genes	GS.	Mmblack
ACSL5	-0.42853	0.611413
ADAM19	-0.511529	0.634523
ADAM8	-0.381611	0.648468
ADAMDEC1	-0.462951	0.569096
ADORA2A	-0.373396	0.598147
AIF1	-0.604638	0.80571
AKNA	-0.427682	0.705575
ALOX5AP	-0.571637	0.651619
AMICA1	-0.459008	0.763352
ANKRD44	-0.431671	0.592658
AOAH	-0.524746	0.703932
APOBEC3G	-0.477378	0.748285
ARHGAP15	-0.475474	0.684183
ARHGAP18	-0.436344	0.500605
ARHGAP25	-0.408243	0.626963
ARHGAP9	-0.533408	0.845158
ARHGDIB	-0.555366	0.676924
ARPC1B	-0.496999	0.518976
ARRB2	-0.429035	0.62856
BATF3	-0.433619	0.686956
BCAT1	-0.427406	0.61073
BCL2A1	-0.466811	0.546762
BIN2	-0.553014	0.834184
BIRC3	-0.593669	0.701765
BTLA	-0.472998	0.689161
BZRAP1-AS1	-0.386787	0.624788
C16orf54	-0.571835	0.71114
C1orf162	-0.498453	0.806889
C1orf54	-0.426289	0.604437
C1QA	-0.457803	0.539735
C1QB	-0.556148	0.686693
C1QC	-0.533488	0.613793
C3AR1	-0.523671	0.631399
CAMK4	-0.417236	0.622359
CARD16	-0.481426	0.473769
CCL13	-0.497784	0.595412
CCL18	-0.500652	0.527047
CCL19	-0.420988	0.58649
CCL22	-0.374053	0.415079
CCL3	-0.383525	0.432927
CCL4	-0.414596	0.424534
CCL5	-0.392414	0.475694
CCL8	-0.539258	0.622575
CCR1	-0.598275	0.701999
CCR2	-0.570598	0.775413
CCR5	-0.523153	0.749902
CCR6	-0.445713	0.574063
CCR7	-0.573321	0.686849
CD14	-0.505834	0.636947
CD163	-0.502986	0.667411
CD163L1	-0.378139	0.56532
CD180	-0.441048	0.571709
CD2	-0.575269	0.826316
CD209	-0.505024	0.653726
CD226	-0.455181	0.556383
CD247	-0.525883	0.697305
CD27	-0.502101	0.637652
CD28	-0.581101	0.779419
CD300A	-0.4307	0.549608
CD300LF	-0.36492	0.515633
CD33	-0.492672	0.696226
CD37	-0.519435	0.690206
CD3D	-0.565267	0.818715
CD3E	-0.480096	0.703854
CD3G	-0.465452	0.654616
CD4	-0.503043	0.769547
CD48	-0.614639	0.756564
CD52	-0.510417	0.702433
CD53	-0.706688	0.921919
CD6	-0.390654	0.660681
CD69	-0.5429	0.653647
CD74	-0.518826	0.727934
CD83	-0.540155	0.625247
CD84	-0.594548	0.828679
CD86	-0.642538	0.818125
CD8A	-0.490434	0.564627
CECR1	-0.466524	0.663366
CHST11	-0.514471	0.665464
CKLF	-0.480963	0.574704
CLEC10A	-0.369924	0.509342
CLEC4A	-0.509742	0.667533
CLEC4C	-0.465996	0.662589
CLEC4E	-0.404973	0.49658
CLIC2	-0.527128	0.695759
COL6A6	-0.380614	0.464127
CORO1A	-0.467133	0.716929
COTL1	-0.56834	0.63368
CPVL	-0.535995	0.646595
CRTAM	-0.489081	0.657324
CSF1R	-0.43529	0.652593
CSF2RA	-0.484721	0.533434
CSF2RB	-0.480257	0.614577
CST7	-0.585368	0.721715
CTSS	-0.543501	0.529699
CTSW	-0.395407	0.579544
CX3CR1	-0.497902	0.695162
CXCL10	-0.406305	0.470049
CXCL11	-0.411471	0.406776
CXCL8	-0.366127	0.304768
CXCL9	-0.444966	0.54216
CXCR4	-0.434884	0.403512
CYBB	-0.536268	0.536212
CYP4F12	0.41196	-0.410762
CYTH4	-0.449134	0.722054
CYTIP	-0.593524	0.788963
DOCK10	-0.455065	0.526073
DOCK2	-0.589376	0.82839
DOCK8	-0.395514	0.523762
DOK2	-0.492787	0.723923
EBI3	-0.440488	0.452837
EMR1	-0.377049	0.545029
EOMES	-0.389445	0.545969
EVI2A	-0.674819	0.845752
EVI2B	-0.595745	0.680368
F13A1	-0.47779	0.605703
FAM26F	-0.526347	0.681018
FAM49A	-0.411454	0.536368
FAM65B	-0.368091	0.566863
FAM78A	-0.370178	0.704366
FCER1G	-0.555295	0.678924
FCGR1A	-0.491089	0.546676
FCGR1B	-0.490483	0.574758
FCGR2A	-0.578956	0.619642
FCGR2B	-0.492313	0.608407
FCGR2C	-0.425423	0.427777
FCN1	-0.420747	0.532753
FCRL3	-0.390709	0.479747
FERMT3	-0.498322	0.792865
FGR	-0.366605	0.679169
FLT3	-0.471623	0.677612
FMNL1	-0.419128	0.723728
FOLR2	-0.444628	0.54999
FPR1	-0.535115	0.530188
FPR3	-0.59075	0.629319
FYB	-0.566829	0.6979
GAB3	-0.379934	0.710987
GBP5	-0.484577	0.563971
GGTA1P	-0.364015	0.502389
GIMAP2	-0.378682	0.478584
GMFG	-0.590083	0.827071
GNLY	-0.428243	0.59126
GPR171	-0.542602	0.7023
GPR183	-0.67977	0.799304
GPR34	-0.440701	0.512194
GPR65	-0.659407	0.802319
GPRIN3	-0.515365	0.677765
GPSM3	-0.538984	0.827967
GVINP1	-0.372842	0.6275
GZMA	-0.581485	0.693609
GZMB	-0.484369	0.566206
GZMH	-0.377599	0.471294
GZMK	-0.520514	0.665145
HCK	-0.57964	0.751072
HCLS1	-0.567783	0.809665
HCST	-0.485162	0.717865
HLA-DMA	-0.485853	0.725805
HLA-DMB	-0.572136	0.836925
HLA-DOB	-0.37513	0.568783
HLA-DPB1	-0.47039	0.52415
HLA-DQB1	-0.431365	0.582373
HLA-DRA	-0.440435	0.43302
HLA-DRB1	-0.522459	0.663928
HLA-DRB6	-0.500835	0.638645
HSH2D	-0.36264	0.410754
ICAM1	-0.468682	0.654142
ICAM3	-0.379296	0.610064
ICOS	-0.54792	0.721554
IDO1	-0.545228	0.645072
IFI30	-0.409738	0.455326
IGFLR1	-0.368834	0.5365
IGSF6	-0.507106	0.569296
IKZF1	-0.417973	0.49749
IKZF3	-0.450288	0.611494
IL10	-0.390096	0.548922
IL10RA	-0.606335	0.867348
IL15	-0.465735	0.653876
IL1B	-0.399699	0.393055
IL2RA	-0.448806	0.644395
IL2RB	-0.582695	0.759843
IL2RG	-0.623016	0.823596
IL32	-0.476183	0.605271
IL7R	-0.508117	0.5319
IRF8	-0.559844	0.638284
ITGA4	-0.624236	0.754642
ITGAL	-0.41833	0.750469
ITGAX	-0.466095	0.661632
ITGB2	-0.583697	0.820397
ITK	-0.580094	0.784225
JAK3	-0.557692	0.737926
KIAA0226L	-0.471844	0.650335
KLRB1	-0.499474	0.607752
KLRC4-KLRK1	-0.370054	0.660559
KLRD1	-0.432461	0.483893
KMO	-0.491784	0.643354
LAPTM5	-0.486938	0.615547
LCK	-0.536052	0.765051
LCP1	-0.592183	0.651089
LCP2	-0.642554	0.830895
LGALS2	-0.473239	0.634113
LGMN	-0.514907	0.565516
LILRA4	-0.439336	0.552413
LILRB1	-0.498419	0.65236
LILRB2	-0.496989	0.694755
LILRB3	-0.481365	0.644995
LILRB4	-0.445896	0.564944
LIMD2	-0.395492	0.658438
LINC00996	-0.36907	0.537388
LOC101928152	-0.445556	0.602195
LOC101928173	-0.418638	0.59255
LPXN	-0.407285	0.652151
LST1	-0.440985	0.645486
LTB	-0.521591	0.717897
LY86	-0.528238	0.737647
LY96	-0.487236	0.595
LYN	-0.443995	0.438372
LYZ	-0.488213	0.530143
2024-03-01	-0.584051	0.763822
MIR155	-0.449951	0.637704
MMP9	-0.415465	0.474322
MNDA	-0.606695	0.723093
MPEG1	-0.566064	0.668021
MRC1	-0.563625	0.661248
MS4A4A	-0.486452	0.586231
MS4A6A	-0.583647	0.709973
MS4A7	-0.533601	0.545191
MYO1F	-0.38689	0.665774
NAPSB	-0.419459	0.671583
NCF4	-0.382706	0.599899
NEK6	-0.377748	0.57487
NFKBIE	-0.392279	0.508684
NKG7	-0.535416	0.604071
NLRC3	-0.447118	0.720605
NLRC4	-0.391335	0.492148
NLRP3	-0.510483	0.692415
NR4A3	-0.456622	0.510226
P2RY13	-0.536642	0.729554
P2RY8	-0.567714	0.703203
PARVG	-0.45303	0.766502
PIK3AP1	-0.529921	0.656332
PIK3CD	-0.388731	0.642253
PIK3CG	-0.643718	0.828884
PIK3R5	-0.415886	0.730561
PILRA	-0.467656	0.696293
PIM2	-0.490986	0.636758
PLAC8	-0.563007	0.712473
PLAUR	-0.427101	0.432053
PLEK	-0.482505	0.542302
PPT1	-0.424662	0.608843
PRF1	-0.45107	0.662068
PSTPIP1	-0.373104	0.5071
PTGER4	-0.386192	0.607089
PTPN22	-0.492344	0.628495
PTPN7	-0.426305	0.721564
PTPRC	-0.505895	0.613614
PTPRE	-0.437384	0.446491
PVRIG	-0.404258	0.656304
RAB29	-0.394548	0.493573
RAB33A	-0.425666	0.562981
RAC2	-0.634165	0.824027
RARRES3	-0.435057	0.577609
RASSF2	-0.561375	0.719481
RBP5	-0.368397	0.440002
RCSD1	-0.50968	0.742855
RGL4	-0.433824	0.505941
RGS1	-0.540001	0.520001
RGS10	-0.454568	0.541355
RGS18	-0.56436	0.689555
RHOF	-0.455404	0.707498
RHOH	-0.529531	0.695066
RNASE6	-0.467828	0.608268
RP1-93H18.6	-0.449812	0.640636
RP11-164P12.4	0.40571	-0.46219
RP11-389C8.2	-0.418289	0.678773
RUNX2	-0.43251	0.512585
SAMD3	-0.461635	0.67825
SAMHD1	-0.465222	0.554263
SAMSN1	-0.673835	0.819348
SASH3	-0.598187	0.825286
SEL1L3	-0.439671	0.5136
SELL	-0.633204	0.799151
SELPLG	-0.619252	0.847214
SH2B3	-0.518086	0.701995
SH2D1A	-0.471037	0.52978
SH2D2A	-0.401077	0.571802
SIGLEC10	-0.447644	0.595823
SIRPG	-0.403919	0.682781
SIT1	-0.481024	0.702575
SKAP1	-0.373947	0.584844
SLA	-0.555149	0.830711
SLA2	-0.530246	0.722934
SLAMF1	-0.41659	0.665933
SLAMF6	-0.449666	0.676911
SLAMF7	-0.443809	0.561922
SLAMF8	-0.517714	0.811393
SLC12A3	-0.388043	0.48583
SLC15A3	-0.386645	0.542224
SLC40A1	-0.370485	0.411152
SLC7A7	-0.475136	0.712429
SLCO2B1	-0.396805	0.512316
SLCO5A1	-0.432913	0.583892
SNX10	-0.480085	0.555869
SNX20	-0.615068	0.870623
SPI1	-0.39858	0.566035
SRGN	-0.645153	0.728303
SRI	-0.372081	0.408608
ST8SIA4	-0.512465	0.740288
STAT4	-0.444933	0.711931
SUSD1	-0.360612	0.605585
TACC2	0.441963	-0.453439
TBXAS1	-0.391247	0.502219
TCRDV2	-0.447623	0.658005
TDO2	-0.381426	0.521718
TFEC	-0.550816	0.731521
THEMIS	-0.456068	0.66551
THEMIS2	-0.608101	0.726774
TIGIT	-0.500696	0.659803
TLR1	-0.418117	0.650413
TLR10	-0.389116	0.528087
TLR2	-0.41126	0.46874
TLR8	-0.61903	0.718378
TMEM176A	-0.513085	0.69166
TMEM176B	-0.510475	0.618006
TMSB10	-0.360748	0.420478
TNFAIP3	-0.364363	0.437243
TNFAIP8L2	-0.497716	0.690133
TNFRSF1B	-0.564606	0.79986
TNFSF13B	-0.594602	0.74513
TOX	-0.464249	0.583801
TRABD2A	-0.360948	0.649002
TRAC	-0.427239	0.48615
TRAF3IP3	-0.401384	0.727647
TRAT1	-0.492002	0.695866
TRBC1	-0.559377	0.765128
TRDV3	-0.433368	0.593873
TTN	-0.373162	0.53544
TYROBP	-0.602283	0.780216
UBASH3A	-0.392898	0.635252
UCP2	-0.424345	0.708319
VAV1	-0.534344	0.794488
VCAM1	-0.396261	0.601193
VNN2	-0.408806	0.43914
VOPP1	-0.390704	0.569964
VSIG4	-0.363643	0.48193
WDFY4	-0.427233	0.690859
XCL1	-0.453934	0.632169
ZC3H12D	-0.369466	0.522477
ZNF267	-0.441219	0.54977
